# Supplementary material for: Cellular and molecular architecture of submucosal glands in wild-type and cystic fibrosis pigs
Source: Proc Natl Acad Sci U S A. 2022 Jan 19;119(4):e2119759119. doi: 10.1073/pnas.2119759119 (PMC8794846; doi:10.1073/pnas.2119759119)
Supplement: Supplementary File [file pnas.2119759119.sd01.xlsx]

## Sheet: Sscrofa11.1_refseq_edited genes
# Edit "Sscrofa11.1_refseq.gtf"
# Based on the online Sscfrofa11.1_genomic.gff file before 1/3/2019
# Convert gff file to gtf file using gff.read
# Add mitochondria genes (copied from ensembl or convert “CDS” to “exon” in the refseq.gtf file)
# "MT-genename" to "MTgenename"
# In mitochondria chromosome NC_000845.1, add "MT-" in front of mitochondia genes
Add '3 non-coding region' at the end of the last exon of some genes to cover more reads or reduce the 5' or 3' non-coding region to limit the overlap of 2 genes that have the same orientation. All changes should be based on exist references from Genbank mRNA database, ensembl and AUGUSTUS prediction.
Old	Type	New	RefSeq annotation	New annotation	Direction	Elogated_length	Note
ABCF3	reduce		122102939	122105435	+	-2496			"Type" details:
ACAA2	elongate		99284467	99280799	-	3668			elongate: elongate or add 3’ non-coding region of a gene to cover more reads;
ACACB	elongate		41621574	41620929	-	645			reduce: reduce the length of 5' or 3' non-coding region of a gene to limit the overlap of 2 genes with the same direction
ACADM	elongate		137541481	137541380	-	101			name: update gene names
ADAM10	elongate		113407940	113410288	+	2348			add: add new RefSeq genes
ADSL	elongate		8027799	8027588	-	211			delete: delete RefSeq genes
ADSS	elongate		17220081	17219841	-	240
AGPAT2	elongate		1106471	1106726	+	255
ALAS1	elongate		34347435	34347597	+	162
ANXA4	elongate		72623311	72622133	-	1178
APOA1	elongate		44216481	44216384	-	97
AQP3	elongate		33050285	33053995	+	3710
AQP5	elongate		15879608	15880077	+	469
ARL3	elongate		113668375	113668146	-	229
ARPC3	elongate		31814382	31813719	-	663
ARPC5	elongate		124839062	124837758	-	1304
ARPC5L	elongate		265653513	265654018	+	505
ATP6V1A	elongate		146128664	146126268	-	2396
B4GALT7	elongate		80349732	80349432	-	300
BLOC1S5	elongate		5324467	5322707	-	1760
C1H15orf62	reduce		130559546	130557047	-	-2499
C2CD2	elongate		205248991	205246716	-	2275
C6H1orf168	name	FYB2
CACNB4	elongate		455691	456168	+	477
CAPZA1	elongate		107769570	107768079	-	1491
CASP1	elongate		35188066	35187546	-	520
CASP3	elongate		45744320	45742756	-	1564
CCDC68	elongate		104424413	104420668	-	3745
CCER2	reduce		47717218	47716851	-	-367
			47717224	47716851		-373
			47717225	47716851		-374
CCL19	elongate		32112529	32112741	+	212
CCT7	elongate		69527238	69527087	-	151
CDCP1	elongate		28258593	28257417	-	1176
CDH13	elongate		4809752	4808242	-	1510
CEBPB	elongate		51723673	51724298	+	-625
CEP85	reduce		83687794	83686449	+	-1345	delete exon: 83688640-83689074
CHGA	elongate		114357799	114358075	+	276
CLDN3	elongate		11019073	11018922	-	151
CLDN5	elongate		51161490	51161027	-	463
CLIC5	elongate		40683044	40682903	-	141
COL3A1	elongate		93595678	93596375	+	697
CRABP2	elongate		93393861	93394155	-	294
CWC25	elongate		23315445	23315518	+	73
CXCR4	elongate		15666706	15667238	+	532
DCDC2B	elongate		88691601	88691870	+	269
DCTN6	elongate		54876213	54875721	-	492
DECR2	elongate		41291038	41290815	-	223
DPAGT1	reduce		46308824	46310867	-	-2043
EFNB2	elongate		74188337	74184992	-	3345
EIF1B	elongate		24577486	24577591	+	105
ERMARD	elongate		513364	512678	-	686
ERO1A	elongate		182268651	182265012	-	3639
EXOSC7	elongate		28206435	28209334	+	2899
F5	elongate		81484908	81485066	+	158
FADS1	elongate		9747405	9750506	+	3101
FAM136A	elongate		72196789	72197235	+	446
FAM184B	elongate		12635359	12634377	-	982
FBN1	elongate		123359649	123360963	+	1314
FBXO24	reduce		8523772	8522772	+	-1000	delete exons: 8524641-8524749, 8525189-8525447, 8525645-8525718, 8526337-8526461, 8527027-8527163, 8527475-8527746, 8528007-8528084, 8528216-8528386, 8528531-8528743
FBXO32	elongate		15925929	15926145	+	216
FGFR1	elongate		48106634	48106860	+	226
FGFR2	elongate		131183095	131181713	-	1382
FHL5	elongate		63754079	63755534	+	1455
FKBP14	elongate		42913609	42914247	+	638
FLVCR1	elongate		130543911	130541635	-	2276
FOS	elongate		98451971	98453576	+	1605
FTO	elongate		31177112	31174569	-	2543
FUNDC2	elongate		125366029	125367358	+	1329
GATM	elongate		126378705	126378772	+	67
GGA3	reduce				+		Remove transcript: XM_021066652.1
GINM1	elongate		16362777	16362153	-	624
GLA	elongate		83024582	83023898	-	684
GNAQ	elongate		230607469	230605256	-	2213
GPD1	reduce		16017456	16014427	+	-3029	deleted exon: 16021264-16021676
GPX2	elongate		89007636	89007366	-	270
GRB2	elongate		6009095	6010386	+	1291
GTF2F2	elongate		21987410	21983665	-	3745
GUSB	elongate		16686520	16687672	+	1152
H3F3A	elongate		13947976	13948506	+	530
HABP4	elongate		25599413	25595592	-	3821
HBB	elongate		4800683	4800293	-	390
HCAR1	elongate		30106307	30108165	+	1858
HES1	elongate		131137865	131140304	+	2439
HMGCR	elongate		84401117	84402950	+	1833
HOXA5	elongate		45432723	45432918	+	195
HPGD	elongate		15753545	15755457	+	1912
HPS5	elongate		40938847	40939052	+	205
HSBP1	elongate		4795203	4793916	-	1287
HSDL2	elongate		253191309	253191760	+	451
HSP90AA1	elongate		917500	916989	-	511
HSPB1	elongate		10038074	10037940	-	134
HSPD1	elongate		101360355	101360094	-	261
HYPK	add				-		add HYPK gene from Ensembl. Exon: 127758557-127758717 & 127758852-127758903 & 127759278-127759333 & 127759637-127759839
IDO1	elongate		9260140	9261748	+	1608
IFITM3	elongate		128658	128314	-	344
IGF2R	elongate		7369485	7368093	-	1392
IGSF22	elongate		40544231	40544391	+	160
IL10RB	elongate		196884237	196884929	+	692
IL13RA1	elongate		97353754	97356131	+	2377
IL17B	reduce				-		only keep 2 transcripts: XM_021085004.1 & XR_002341994.1
INPPL1	elongate		6807286	6808003	+	717
IPO4	reduce		75109844	75110198	+	354
IPO5	elongate		67059375	67060550	+	1175
IRF3	elongate		54701733	54701666	-	67
ITM2C	elongate		131627428	131628624	+	1196
IVD	elongate		130896488	130894150	-	2338
JAML	reduce		45537304	45535259	+	-2045
KCNK3	elongate		112322446	112319063	-	3383
KCTD14	elongate		12442952	12442414	-	538
KLF13	elongate		143499136	143493528	-	5608
KLF5	elongate		45386673	45388299	+	1626
KLF9	elongate		223723613	223720413	-	3200
KLHL13	elongate		96545099	96544093	-	1006
LAMA5	elongate		61698370	61698246	-	124
LCLAT1	elongate		108694373	108690878	-	3495
LIN7C	elongate		32855166	32855734	+	568
LOC100155374	delete						delete LOC100155374
LOC100515166	name	KRT13			+
LOC100517487	name	EFCAB10			-
LOC100522201	name	H2AX			-
LOC100523909	name	CYP4B1			-
LOC100524016	name	MSLN			-
LOC100624136	reduce	SLC9C2			-		For XM_021063653.1, delete exon:115987616-115987704, 115979198-115979582, 115976485-115976652, 115964167-115964261, 115961318-115961456
LOC100624136	name	ANKRD45			-		For transcript XM_013989610.2
LOC100624460	name	MUC16			-
LOC100625479	name	CYP1B1			+
LOC100737113	name	KRT17			+
LOC100739755	name	COX20			+
LOC110255312	name	KRT14			+
LOX	elongate		125595115	125591789	-	3326
LRCH4	reduce				-		deleted transcripts: XR_002342282.1, XR_002342281.1
LSM14A	elongate		43901697	43903614	+	1917
MAT2A	elongate		59220203	59218683	-	1520
MDH1	elongate		78247229	78247018	-	211
METAP2	elongate		87890821	87890113	-	708
METRN	reduce		41058953	41060900	-	-1947	deleted exon: 41058621-41058725, 41058111-41058516, 41057608-41057978, 41055824-41056092, 41053722-41054803
MEX3C	elongate		100678452	100676664	-	1788
MPZL2	elongate		45566365	45565518	-	847
MRPL14	elongate		39125049	39124868	-	181
NAGA	elongate		6587550	6588055	+	505
NDN	elongate		142413665	142414242	+	577
NEDD4	elongate		116069884	116070787	+	903
NOP53	elongate		53451707	53452022	+	315
NUCB2	elongate		41782594	41782038	-	556
NUCKS1	elongate		66398845	66398117	-	728
NUDT1	elongate		1575801	1576192	+	391
PARK7	elongate		68645147	68645295	+	148
PCNA	elongate		14137746	14136886	-	860
PCYT1A	reduce				+		delete transcript: XM_013982345.2
PDE6C	elongate		105033569	105033633	+	64	not long enough
PDIA3	elongate		127786174	127785841	-	333
PDIA6	elongate		125774225	125776955	+	2730
PDLIM1	elongate		106744320	106744138	-	182
PEAR1	elongate		93178854	93176752	-	2102
PHEROC	elongate		9376019	9375864	-	155
			9379433	9381800		2367
PMF1	elongate		93810863	93810504	-	359
PPP6R1	elongate		59427901	59426891	-	1010
PRR29	elongate		14992316	14990087	-	2229
RAB11A	elongate		163887741	163889738	+	1997
RAP2B	elongate		93308663	93310707	+	2044
RASSF1	reduce		32825486	32825364	-	-122	delete transcript: XM_021068824.1
RNASE4	elongate		78244284	78243689	-	595
RND3	elongate		1732605	1734414	+	1809
RNF183	reduce		253966702	253929944	-	36758	delete transcript:XM_021067676.1
RNF187	elongate		51669141	51668184	-	957
RPAIN	reduce				-		delete transcript: XR_002337336.1
RPN1	elongate		71908772	71908940	+	168
RTCB	elongate		12605722	12606571	+	849
S100A12	elongate		96227030	96227139	+	109
SAP25	reduce		8500546	8498979	-	-1567
SAT1	elongate		19910553	19914178	+	3625
SAXO2	elongate		50999026	50999987	+	961
SBDS	elongate		16168619	16169463	+	844
SCGB1D1	elongate		9387546	9387278	-	268
SCN7A	elongate		72946147	72945284	-	863
SCNN1A	elongate		64312917	64314819	+	1902
SCP2	elongate		159191045	159190117	-	928
SDC2	elongate		40003618	40001395	-	2223
SDHB	elongate		75648362	75648211	-	151
SDHD	elongate		39803602	39803960	+	358
SEC22A	elongate		137175790	137173825	-	1965
SEC62	elongate		108688307	108689722	+	1415
SELENOH	elongate		13229296	13228311	-	985
SELENOS	elongate		139829002	139828791	-	211
SEPT10	elongate		46484138	46481207	-	2931
SERPINB5	elongate		158167756	158167516	-	240
SIGIRR	elongate		223691	223513	-	178
SLC16A11	reduce		52435318	52439672	-	-4354	delete exon: 52434607-52435016
SLC16A7	elongate		24871891	24877213	+	5322
SLC30A5	elongate		47320892	47322435	+	1543
SLC6A8	elongate		124452182	124453259	+	1077
SLC9A1	elongate		84373921	84372648	-	1273
SLCO4A1	elongate		61969391	61970779	+	1388
SLCO4C1	elongate		107815058	107814844	-	214
SNRPA	elongate		48982369	48982584	+	215
SOX2	elongate		119669435	119669542	+	107	not long enough, can go to 119670541
SPAG17	elongate				+		add exon: 102848673-102848851
SRSF6	elongate		46122540	46125126	+	2586
SRSF9	elongate		40425412	40425078	-	334
SST	elongate		125337560	125337251	-	309	not long enough, can go to 125336421
STAT3	elongate		20471091	20472991	+	1900
STYXL1	reduce		10206784	10205891	+	-893	delete exon: 10208428-10208889 & 10210810-10211290 & 10211407-10211472 & 10211559-10211620 & 10211726-10212177 & 10212272-10212611
SUMO1	elongate		105820237	105818245	-	1992
SYF2	elongate		82836894	82834534	-	2360
TAB2	elongate		16533364	16532938	-	426
TAPBP	reduce		29673453	29672681	-	-772
TESC	reduce		35449432	35438500	-	-10932	delete exon:35450232-35452215
TFRC	elongate		133997554	134000277	+	2723
THOC6	reduce				-		delete transcript:XM_005662202.3
TMED2	elongate		29390903	29390324	-	579
TMED7	elongate		119794608	119792255	-	2353
TMEM86B	reduce				-		deleted transcripts: XM_005655962.3 & XM_021093326.1
TNFAIP3	elongate		26474158	26473935	-	223
TOLLIP	elongate		852198	851154	-	1044
TOR1A	elongate		269975919	269975545	-	374
TPI1	elongate		63839473	63839366	-	107
TPPP3	reduce				-		delete transcript:XM_021094086.1
TRAF3IP1	elongate		137912325	137912477	+	152
TRMT12	reduce		15195472	15194677	-	-795	deleted exon: 15194677-15162157
TSGA10	elongate		55319626	55323490	+	-3864
TXNDC16	elongate		182103603	182101620	-	1983
TXNIP	elongate		99351760	99352762	+	1002
U2AF1L4	reduce				-		delete exon: 45167557-45167925 & 45168013-45168077
UBE2D3	elongate		118229002	118231476	-	-2474
UBE2J1	elongate		57340622	57337082	-	3540
UBXN2A	reduce		114667278	114673034	-	-5756
UFL1	elongate		63698931	63700975	+	2044
ULBP1	elongate		16113774	16112178	-	1596
UPK1B	elongate		141013953	141013093	-	860
USP53	elongate		104500204	104498713	-	1491
VCP	elongate		235854532	235853760	-	772
VNN1	elongate		31023731	31024552	+	821
VTI1B	elongate		91386020	91385881	-	139
WDR35	reduce		118273263	118269460	+	-3803	delete exon: 118277747-118277913 & 118278663-118279050
ZBBX	elongate		106149933	106149858	-	75
ZBTB2	reduce		14858933	14865919	+	-6986
ZBTB20	reduce		145668320	145648350	+	-19970
ZDHHC1	reduce		28048959	28049940	-	-981	delete exon: 28046099-28046252 & 28046365-28046558
ZFP36L2	elongate		97203094	97205285	+	2191
ZFYVE27	reduce		109119854	109113012	+	-6842
ZKSCAN1	reduce				+		delete transcript: XM_021086191.1
ZKSCAN1	add	ZSCAN21			+		For transcript XM_021086186.1, XM_021086187.1, 021086188.1, 021086189.1, 021086190.1

## Sheet: Checked_genes
A2M
AACS
AAGAB
AAK1
AAMP
AARD
AASDH
ABCA5
ABCB8
ABCC6
ABCC9
ABCD3
ABCF1
ABCF3
ABCG1
ABHD11
ABHD12
ABHD14B
ABHD15
ABHD16A
ABHD2
ABHD3
ABI2
ABI3BP
ABL2
ABLIM1
ABLIM3
ABR
ABRACL
ABRAXAS2
ACAA2
ACACB
ACAD11
ACAD8
ACADL
ACADM
ACADS
ACADSB
ACAT1
ACAT2
ACBD3
ACBD7
ACE
ACE2
ACER3
ACIN1
ACKR3
ACKR4
ACLY
ACO1
ACO2
ACOT13
ACOT7
ACOT8
ACOT9
ACOX1
ACOX2
ACP1
ACP5
ACSL1
ACSL3
ACSL4
ACSL5
ACSL6
ACSM3
ACSS1
ACSS3
ACTA2
ACTB
ACTC1
ACTG1
ACTG2
ACTL6A
ACTL6B
ACTN1
ACTN4
ACTR10
ACTR1A
ACTR2
ACTR3
ACTR3B
ACTR6
ACTR8
ACVR1
ACVRL1
ACYP1
ADA
ADAL
ADAM10
ADAM15
ADAM17
ADAM23
ADAM8
ADAM9
ADAMTS1
ADAMTS13
ADAMTS17
ADAMTS2
ADAMTS9
ADAMTSL4
ADAR
ADAT1
ADAT2
ADCK2
ADCY1
ADCY3
ADCY5
ADCY8
ADD1
ADGB
ADGRB2
ADGRB3
ADGRE5
ADGRF1
ADGRF3
ADGRF5
ADGRG1
ADGRG2
ADGRG6
ADGRL2
ADGRL3
ADH1C
ADH5
ADI1
ADIPOR2
ADK
ADM
ADNP
ADNP2
ADO
ADORA1
ADORA2B
ADPRH
ADPRHL2
ADPRM
ADRM1
ADSS
AEN
AES
AFAP1
AFDN
AFF1
AFF4
AFG1L
AGA
AGBL2
AGBL5
AGER
AGFG2
AGK
AGMAT
AGO2
AGPAT1
AGPAT2
AGPAT3
AGPAT4
AGR2
AGRN
AGT
AHCTF1
AHCY
AHCYL1
AHI1
AHNAK
AHNAK2
AHR
AHSA1
AHSA2
AIF1
AIF1L
AIFM1
AIFM2
AIG1
AIP
AIPL1
AIRE
AJUBA
AK1
AK3
AK6
AK7
AK8
AK9
AKAP12
AKAP14
AKAP2
AKAP7
AKAP8
AKAP9
AKIP1
AKIRIN1
AKNA
AKR1A1
AKR1B1
AKR1D1
AKT1
AKT1S1
AKT2
ALAS1
ALB
ALCAM
ALDH18A1
ALDH1A1
ALDH1A2
ALDH1A3
ALDH1B1
ALDH2
ALDH3A1
ALDH3B1
ALDH6A1
ALDH9A1
ALDOA
ALDOC
ALG1
ALG13
ALG14
ALG2
ALG5
ALKBH3
ALKBH4
ALKBH5
ALKBH6
ALKBH7
ALMS1
ALOX12E
ALOX15
ALOX5
ALOX5AP
ALPK1
ALPK2
ALPL
ALS2
ALYREF
AMACR
AMBP
AMCF-II
AMD1
AMER1
AMFR
AMMECR1L
AMOTL1
AMOTL2
AMPD1
AMPH
AMT
AMZ2
ANAPC10
ANAPC11
ANAPC13
ANAPC15
ANAPC16
ANAPC4
ANAPC5
ANG
ANGEL2
ANGPT2
ANGPTL7
ANK2
ANK3
ANKFN1
ANKH
ANKIB1
ANKLE1
ANKMY2
ANKRA2
ANKRD11
ANKRD12
ANKRD13D
ANKRD16
ANKRD22
ANKRD33B
ANKRD37
ANKRD40
ANKRD42
ANKRD44
ANKRD54
ANKRD6
ANKRD65
ANKRD66
ANKRD9
ANKS6
ANLN
ANO1
ANO10
ANO2
ANO7
ANO8
ANP32B
ANP32E
ANPEP
ANTXR1
ANTXR2
ANXA1
ANXA2
ANXA3
ANXA4
ANXA5
ANXA6
ANXA7
ANXA8
AOC1
AOC4P
AP1G2
AP1M1
AP1M2
AP1S1
AP1S2
AP1S3
AP2S1
AP3B2
AP3M1
AP3M2
AP4E1
AP4M1
AP4S1
AP5B1
AP5M1
APBA2
APBB3
APEX2
APH1A
APLP1
APLP2
APOA1
APOA4
APOBEC4
APOD
APOE
APOH
APOO
APOPT1
APP
APPL2
AQP1
AQP11
AQP2
AQP3
AQP4
AQP5
AQP6
AQP7
AQP9
AQR
ARAP1
ARC
AREG
ARF2
ARF6
ARFGAP1
ARFGEF1
ARFGEF3
ARFIP2
ARFRP1
ARG1
ARGFX
ARGLU1
ARHGAP1
ARHGAP11A
ARHGAP12
ARHGAP18
ARHGAP19
ARHGAP29
ARHGAP32
ARHGAP39
ARHGAP4
ARHGAP5
ARHGAP8
ARHGDIA
ARHGDIB
ARHGDIG
ARHGEF12
ARHGEF2
ARHGEF25
ARHGEF26
ARHGEF28
ARHGEF38
ARHGEF39
ARHGEF4
ARHGEF9
ARID1A
ARID1B
ARID4A
ARID4B
ARID5B
ARIH2OS
ARL1
ARL11
ARL13B
ARL16
ARL2
ARL3
ARL4A
ARL4C
ARL4D
ARL5B
ARL6
ARL6IP1
ARL6IP5
ARL6IP6
ARMC1
ARMC10
ARMC2
ARMC3
ARMC4
ARMC8
ARMC9
ARMCX1
ARMCX3
ARMT1
ARNTL
ARNTL2
ARPC1B
ARPC2
ARPC3
ARPC4
ARPC5
ARPC5L
ARPP19
ARRDC3
ARSB
ARVCF
ASAH1
ASB11
ASB16
ASB7
ASCC2
ASCC3
ASCL1
ASCL2
ASCL3
ASF1A
ASF1B
ASGR1
ASH1L
ASL
ASNA1
ASNSD1
ASPA
ASPH
ASPM
ASRGL1
ATAD1
ATAD2
ATAT1
ATCAY
ATF3
ATF4
ATF5
ATF6B
ATF7IP
ATG14
ATG16L1
ATG16L2
ATG4C
ATG4D
ATG5
ATL1
ATL2
ATM
ATOX1
ATP10A
ATP11A
ATP11B
ATP11C
ATP12A
ATP13A2
ATP13A3
ATP13A5
ATP1A1
ATP1A2
ATP1B1
ATP1B3
ATP2A2
ATP2A3
ATP2B1
ATP2B4
ATP2C1
ATP2C2
ATP5C1
ATP5D
ATP5E
ATP5F1
ATP5G1
ATP5G2
ATP5H
ATP5J
ATP5J2
ATP5L
ATP5O
ATP5S
ATP6AP1
ATP6AP2
ATP6V0A1
ATP6V0A2
ATP6V0A4
ATP6V0B
ATP6V0C
ATP6V0D1
ATP6V0D2
ATP6V0E1
ATP6V1A
ATP6V1B1
ATP6V1B2
ATP6V1C1
ATP6V1C2
ATP6V1D
ATP6V1E1
ATP6V1F
ATP6V1G1
ATP6V1G2
ATP6V1G3
ATP6V1H
ATP7A
ATP7B
ATP8A1
ATP8B1
ATP8B4
ATP9A
ATP9B
ATPAF2
ATPIF1
ATR
ATRAID
ATRN
ATRX
ATXN10
ATXN2
ATXN2L
AUH
AURKA
AURKB
AVIL
AVPI1
AXIN1
AXL
AZGP1
AZIN1
B2M
B3GALNT2
B3GALT2
B3GAT2
B3GAT3
B3GLCT
B3GNT2
B3GNT5
B3GNT6
B3GNT7
B3GNT9
B4GALT2
B4GALT3
B4GALT4
B4GALT5
B4GALT7
B9D1
B9D2
BABAM1
BACE1
BACE2
BACH1
BACH2
BAD
BAG3
BAHD1
BAIAP2
BAIAP2L1
BAIAP3
BAK1
BAMBI
BANF1
BANP
BASP1
BATF
BAZ2B
BBC3
BBIP1
BBOX1
BBS1
BBS5
BBS7
BBS9
BBX
BCAM
BCAP31
BCAS1
BCAS2
BCAT2
BCCIP
BCKDHB
BCKDK
BCL10
BCL11A
BCL2
BCL2L1
BCL2L12
BCL2L14
BCL2L15
BCL7B
BCL9
BCLAF1
BCOR
BCR
BCS1L
BDNF
BECN1
BEND3
BEST4
BEX1
BEX3
BEX4
BFAR
BHLHA15
BHLHE40
BHLHE41
BHMT2
BICC1
BIN2
BIN3
BIRC3
BIRC5
BIRC6
BIVM
BLCAP
BLMH
BLNK
BLOC1S5
BLOC1S6
BLVRB
BLZF1
BMF
BMI1
BMP2K
BMP4
BMP7
BMPR2
BMS1
BMX
BNIP1
BNIP2
BNIP3
BNIP3L
BOC
BOK
BOLA1
BOLA3
BORA
BPGM
BPHL
BPI
BPIFA1
BPIFA2
BPIFB1
BPIFB2
BPIFB5
BPTF
BRD1
BRD2
BRD4
BRD7
BRD8
BRI3
BRI3BP
BRIP1
BRK1
BRMS1
BRPF1
BSCL2
BSG
BSN
BSND
BSPRY
BTAF1
BTBD10
BTBD11
BTBD3
BTBD7
BTBD9
BTD
BTF3
BTF3L4
BTG1
BTG2
BTG3
BUB1B
BUB3
BUD31
BVES
BZW2
C1D
C1QA
C1QB
C1QBP
C1QC
C1QTNF2
C1QTNF3
C1R
C1S
C2
C2CD2
C2CD3
C2CD4B
C2CD5
C3
C4BPA
C4BPB
C5
C5AR1
C6
C7
C8A
C8B
C8G
C9
C9H11orf88
CA12
CAB39
CABLES2
CABP4
CACHD1
CACNA1A
CACNA2D1
CACNA2D2
CACNB1
CACNB3
CACNB4
CACNG4
CACNG6
CADM1
CADM4
CALB1
CALCB
CALD1
CALM1
CALM2
CALM3
CALML4
CALR
CALR3
CAMK1D
CAMK2B
CAMK2D
CAMK2N1
CAMK2N2
CAMK4
CAMSAP1
CAMTA1
CAMTA2
CANX
CAP1
CAPG
CAPN10
CAPN13
CAPN2
CAPN3
CAPN5
CAPNS1
CAPRIN1
CAPRIN2
CAPS
CAPS2
CAPSL
CAPZA1
CARD10
CARD19
CARF
CARHSP1
CARS
CASC1
CASC4
CASD1
CASK
CASP1
CASP2
CASP3
CASP6
CASP7
CASP8
CAST
CATIP
CATSPER2
CAV1
CAV2
CAVIN1
CAVIN2
CBFA2T2
CBFA2T3
CBFB
CBLN2
CBR1
CBR2
CBR3
CBX3
CBX4
CBX5
CBX6
CBY1
CCAR1
CCBE1
CCDC103
CCDC107
CCDC113
CCDC114
CCDC115
CCDC117
CCDC12
CCDC121
CCDC124
CCDC125
CCDC127
CCDC129
CCDC13
CCDC136
CCDC138
CCDC14
CCDC142
CCDC146
CCDC149
CCDC151
CCDC153
CCDC157
CCDC160
CCDC167
CCDC17
CCDC170
CCDC173
CCDC175
CCDC18
CCDC180
CCDC181
CCDC190
CCDC191
CCDC22
CCDC24
CCDC28A
CCDC28B
CCDC30
CCDC33
CCDC34
CCDC39
CCDC40
CCDC47
CCDC58
CCDC6
CCDC60
CCDC61
CCDC65
CCDC66
CCDC67
CCDC68
CCDC74B
CCDC78
CCDC81
CCDC84
CCDC85C
CCDC88C
CCDC9
CCDC92
CCDC94
CCDC96
CCKAR
CCL19
CCL2
CCL28
CCL5
CCL8
CCNA1
CCNA2
CCNB1
CCNB2
CCNC
CCND1
CCND2
CCND3
CCNDBP1
CCNE1
CCNG2
CCNJ
CCNJL
CCNL1
CCNL2
CCNO
CCP110
CCPG1
CCR2
CCR6
CCS
CCSER2
CCT3
CCT6A
CCT7
CCZ1
CD109
CD14
CD164
CD164L2
CD177
CD200
CD226
CD2AP
CD300LF
CD320
CD36
CD3EAP
CD44
CD47
CD55
CD59
CD63
CD68
CD74
CD81
CD82
CD84
CD9
CD96
CD99
CDA
CDAN1
CDC123
CDC14A
CDC14B
CDC20
CDC20B
CDC25B
CDC25C
CDC26
CDC34
CDC37
CDC40
CDC42BPA
CDC42EP1
CDC42EP2
CDC42EP3
CDC42EP5
CDC45
CDC5L
CDCA2
CDCA3
CDCA4
CDCA8
CDCP1
CDH1
CDH13
CDH19
CDH2
CDH23
CDH3
CDHR1
CDHR3
CDHR4
CDIPT
CDK1
CDK10
CDK11B
CDK12
CDK14
CDK19
CDK20
CDK2AP2
CDK4
CDK5R1
CDK5RAP1
CDK5RAP3
CDKL1
CDKL2
CDKL4
CDKN1A
CDKN1B
CDKN1C
CDKN2B
CDKN2C
CDKN2D
CDKN3
CDO1
CDPF1
CDR2L
CDS1
CDT1
CDV3
CEACAM1
CEBPB
CEBPD
CEBPZ
CELF2
CELF3
CELF4
CELSR3
CENPA
CENPB
CENPE
CENPF
CENPL
CENPM
CENPN
CENPO
CENPU
CENPV
CENPW
CEP104
CEP112
CEP120
CEP126
CEP128
CEP135
CEP152
CEP162
CEP164
CEP19
CEP192
CEP290
CEP295
CEP350
CEP41
CEP55
CEP57
CEP57L1
CEP63
CEP76
CEP78
CEP83
CEP85
CEP85L
CEP89
CEP97
CEPT1
CERS3
CERS5
CERS6
CETN2
CETN3
CFAP126
CFAP161
CFAP20
CFAP221
CFAP36
CFAP43
CFAP44
CFAP45
CFAP46
CFAP52
CFAP53
CFAP54
CFAP58
CFAP61
CFAP65
CFAP69
CFAP70
CFAP73
CFAP77
CFB
CFD
CFDP1
CFH
CFI
CFL1
CFLAR
CFP
CFTR
CGN
CGNL1
CGREF1
CGRRF1
CHAC1
CHAD
CHAF1A
CHAF1B
CHCHD1
CHCHD10
CHCHD2
CHCHD4
CHCHD5
CHCHD6
CHCHD7
CHD1
CHD2
CHD3
CHD4
CHD6
CHD8
CHD9
CHDH
CHEK2
CHERP
CHGA
CHGB
CHI3L2
CHIA
CHIC2
CHID1
CHKA
CHKB
CHL1
CHM
CHMP2A
CHMP2B
CHMP4B
CHMP5
CHMP6
CHN2
CHORDC1
CHP1
CHPF
CHPT1
CHRAC1
CHRM4
CHRNA1
CHRNB1
CHST12
CHST14
CHST15
CHST4
CHSY1
CHURC1
CIAPIN1
CIB1
CIB2
CIB3
CILP
CIRBP
CISD1
CISD3
CIT
CITED2
CITED4
CIZ1
CKAP2
CKAP2L
CKAP4
CKAP5
CKB
CKLF
CKMT1
CKS1B
CKS2
CLASRP
CLCA1
CLCA2
CLCA3
CLCA3B
CLCA4
CLCF1
CLCN2
CLCN3
CLCN4-2
CLCNKA
CLCNKB
CLDN1
CLDN10
CLDN12
CLDN16
CLDN19
CLDN22
CLDN23
CLDN3
CLDN4
CLDN6
CLDN7
CLDN7
CLDN8
CLEC2D
CLEC4A1
CLEC4GP1
CLGN
CLHC1
CLIC1
CLIC3
CLIC4
CLIC5
CLIC6
CLINT1
CLIP4
CLK1
CLK4
CLMN
CLMP
CLN6
CLN8
CLP1
CLPX
CLSTN1
CLSTN2
CLSTN3
CLTA
CLTB
CLTC
CLU
CLUAP1
CLYBL
CMAS
CMBL
CMIP
CMPK1
CMPK2
CMTM5
CMTM8
CNBP
CNDP1
CNDP2
CNEP1R1
CNIH1
CNKSR3
CNN1
CNN2
CNN3
CNNM4
CNOT6
CNOT6L
CNOT8
CNP
CNPY1
CNPY3
CNPY4
CNST
CNTD1
CNTLN
CNTN3
CNTRL
CNTROB
COASY
COCH
COL12A1
COL16A1
COL17A1
COL18A1
COL1A1
COL21A1
COL3A1
COL4A2
COL4A4
COL5A2
COL7A1
COL8A1
COL8A2
COL9A3
COLCA2
COLEC12
COLGALT1
COMMD1
COMMD2
COMMD4
COMMD5
COMMD7
COPA
COPB1
COPB2
COPE
COPG1
COPRS
COPS2
COPZ1
COPZ2
COQ10A
COQ10B
COQ4
COQ7
COQ9
CORO1B
CORO1C
CORO2B
CORO7
COTL1
COX14
COX15
COX17
COX18
COX19
COX20
COX4I1
COX4I2
COX5A
COX5B
COX6A1
COX6B1
COX6B2
COX6C
COX7A1
COX7A2
COX7B
COX7C
COX8A
CP
CPD
CPE
CPEB4
CPLX2
CPM
CPNE3
CPQ
CPSF3
CPT2
CPXM2
CR1L
CRABP2
CRACR2B
CRADD
CRB3
CREB3
CREB3L1
CREB3L4
CREBZF
CRELD1
CRELD2
CRIM1
CRIP1
CRIP2
CRIPAK
CRISP3
CRISPLD1
CRK
CRLF1
CRMP1
CROCC
CROCC2
CROT
CRP
CRTAP
CRX
CRY2
CRYAB
CRYBG1
CRYL1
CRYM
CSAD
CSDA
CSF3R
CSK
CSNK1A1
CSNK1E
CSNK1G1
CSNK1G3
CSPG5
CSPP1
CSRNP1
CSRP1
CSRP2
CSRP3
CST11
CST3
CST3
CST6
CST9L
CSTA
CSTA
CSTB
CSTB
CSTF3
CTBP1-AS
CTBP2
CTBS
CTCFL
CTDP1
CTDSP2
CTDSPL
CTDSPL2
CTF1
CTGF
CTH
CTHRC1
CTIF
CTNNA1
CTNNB1
CTNNBIP1
CTNND1
CTNS
CTR9
CTSA
CTSB
CTSC
CTSD
CTSF
CTSH
CTSK
CTSK
CTSL
CTSO
CTSS
CTSV
CTSZ
CTTNBP2
CTU2
CTXN1
CTXN2
CUL1
CUL3
CUL9
CUTA
CUTC
CWC15
CWC25
CWH43
CX3CL1
CXADR
CXCL13
CXCL16
CXCL2
CXCL8
CXCR2
CXCR4
CXXC1
CXXC4
CYB561
CYB5A
CYB5B
CYBA
CYCS
CYFIP2
CYGB
CYP1B1
CYP20A1
CYP27A1
CYP2B22
CYP2D25
CYP2E1
CYP2J34
CYP39A1
CYP4B1
CYP51
CYR61
CYSTM1
CYTH2
DAAM1
DAB1
DACH1
DAD1
DAG1
DALRD3
DAND5
DAP
DAP3
DAPK2
DAPL1
DARS
DAW1
DAZAP2
DBF4
DBI
DBNDD2
DBNL
DBT
DCAF10
DCAF12
DCAF15
DCAF16
DCAF17
DCAF4
DCAF7
DCBLD1
DCBLD2
DCDC2B
DCK
DCLK1
DCLRE1C
DCN
DCP1A
DCTN2
DCTN5
DCTN6
DCUN1D2
DCUN1D4
DDA1
DDAH2
DDB2
DDC
DDHD1
DDHD2
DDIT4
DDIT4L
DDO
DDOST
DDR1
DDRGK1
DDT
DDX1
DDX17
DDX23
DDX24
DDX39A
DDX39B
DDX3X
DDX42
DDX5
DDX51
DDX55
DDX59
DEAF1
DECR2
DEFB1
DEGS1
DEGS2
DEK
DENND1C
DENND2A
DENND4A
DENND4B
DENND5A
DENND5B
DEPTOR
DERL1
DESI1
DEUP1
DFFA
DGAT2
DGCR8
DGKA
DGKE
DGKI
DGKZ
DHFR
DHRS11
DHRS3
DHRS7
DHRS9
DHX16
DHX29
DHX40
DHX57
DHX9
DIABLO
DIAPH2
DIAPH3
DICER1
DIO1
DIP2A
DIP2B
DIP2C
DIRAS2
DIS3L
DISP2
DLD
DLEC1
DLEU1
DLG1
DLG4
DLGAP1-AS2
DLGAP4
DLGAP5
DLK2
DLL1
DLL3
DLL4
DMAP1
DMBT1
DMBX1
DMC1
DMKN
DMPK
DMRT2
DMTF1
DMXL2
DNA2
DNAAF1
DNAAF2
DNAAF4
DNAAF5
DNAH1
DNAH10
DNAH11
DNAH12
DNAH2
DNAH3
DNAH5
DNAH6
DNAH7
DNAH9
DNAI2
DNAJA1
DNAJA3
DNAJA4
DNAJB1
DNAJB13
DNAJB2
DNAJB9
DNAJC10
DNAJC11
DNAJC12
DNAJC15
DNAJC16
DNAJC17
DNAJC21
DNAJC22
DNAJC24
DNAJC3
DNAJC5
DNAJC6
DNAJC7
DNAJC9
DNAL1
DNAL4
DNALI1
DNASE1
DNASE2
DNER
DNLZ
DNM2
DNMT1
DNPH1
DOC2A
DOCK11
DOCK4
DOCK6
DOCK7
DOHH
DOPEY1
DOPEY2
DOT1L
DPCD
DPF1
DPF2
DPH3
DPH6
DPH7
DPM2
DPM3
DPP6
DPP8
DPP9
DPY19L1
DPY19L3
DPY30
DPYSL2
DRAM1
DRAM2
DRAP1
DRAXIN
DRC1
DRC7
DSC1
DSC2
DSC3
DSCR3
DSE
DSEL
DSG2
DSG3
DSP
DST
DSTN
DSTYK
DTD1
DTD2
DTHD1
DTL
DTNA
DTNB
DTWD1
DTX4
DTYMK
DUOX1
DUOX2
DUOXA1
DUPD1
DUSP1
DUSP14
DUSP18
DUSP26
DUSP3
DUSP5
DUSP6
DUSP7
DUT
DUXA
DVL3
DYDC2
DYM
DYNC1H1
DYNC1I2
DYNC1LI2
DYNC2H1
DYNC2LI1
DYNLL1
DYNLL2
DYNLRB1
DYNLRB2
DYNLT1
DYNLT3
DYRK1B
DYRK2
DYRK3
DZANK1
DZIP1
DZIP1L
E2F1
E2F2
E2F7
E2F8
EAF2
EAPP
EBAG9
EBNA1BP2
EBP
EBPL
ECE1
ECH1
ECHDC1
ECHDC2
ECHS1
ECM1
ECT2
ECT2L
EDARADD
EDC4
EDEM1
EDEM2
EDN1
EDNRA
EEF1A1
EEF1AKMT1
EEF1B2
EEF1D
EEF1E1
EEF1G
EEF2
EEF2K
EEF2KMT
EFCAB1
EFCAB11
EFCAB12
EFCAB2
EFCAB5
EFEMP1
EFEMP2
EFHB
EFHC1
EFHC2
EFHD1
EFHD2
EFNA1
EFNA5
EFNB2
EFTUD2
EGF
EGFL8
EGR1
EGR2
EHBP1L1
EHD1
EHD4
EHF
EI24
EID1
EIF1
EIF1B
EIF2A
EIF2AK3
EIF2AK4
EIF2B2
EIF2B4
EIF2D
EIF2S2
EIF3A
EIF3E
EIF3F
EIF3G
EIF3H
EIF3J
EIF3M
EIF4A1
EIF4A2
EIF4A3
EIF4B
EIF4E2
EIF4E3
EIF4EBP3
EIF4ENIF1
EIF4G1
EIF4G2
EIF4G3
EIF5
EIF5A
EIF5B
ELAC1
ELAVL4
ELF1
ELF3
ELF5
ELL3
ELMOD1
ELMOD3
ELOF1
ELOVL4
ELOVL5
ELOVL6
ELP3
EMB
EMC1
EMC3
EMC6
EMC8
EMCN
EML1
EML2
EMP1
EMP2
EMP3
ENAH
ENC1
ENDOG
ENGASE
ENHO
ENKD1
ENKUR
ENO1
ENO2
ENO4
ENOPH1
ENOX2
ENPP1
ENPP2
ENPP4
ENPP5
ENSA
ENTPD3
ENTPD4
ENTPD5
ENTPD6
EP400
EPAS1
EPB41L2
EPB41L4A
EPB42
EPCAM
EPDR1
EPG5
EPHA2
EPHA5
EPHA7
EPHB3
EPHB4
EPHB6
EPHX1
EPPK1
EPS8L2
ERAP2
ERBB2
ERBIN
ERC1
ERCC6L2
ERF
ERGIC1
ERGIC2
ERH
ERI3
ERICH2
ERICH3
ERICH5
ERLEC1
ERLIN2
ERMARD
ERMP1
ERN2
ERO1A
ERO1B
ERP29
ERRFI1
ESCO2
ESD
ESF1
ESPL1
ESPN
ESR1
ESRP1
ESYT1
ESYT3
ETFA
ETFB
ETHE1
ETNK1
ETS1
ETS2
ETV1
ETV4
ETV5
ETV6
EVA1B
EVC
EVI5L
EVPL
EWSR1
EXD1
EXD2
EXD3
EXO5
EXOC1
EXOC2
EXOC3L2
EXOC5
EXOG
EXOSC7
EXT2
EXTL2
EYA1
EYA2
EYA4
EZR
F12
F2R
F2RL1
F3
F5
FABP5
FABP7
FADS1
FADS2
FADS6
FAH
FAHD1
FAM102B
FAM107B
FAM109A
FAM110C
FAM111A
FAM111B
FAM114A1
FAM114A2
FAM117B
FAM118A
FAM120B
FAM126B
FAM129A
FAM129B
FAM131A
FAM133B
FAM135A
FAM135B
FAM136A
FAM13A
FAM149A
FAM151B
FAM160A2
FAM161A
FAM161B
FAM162A
FAM162B
FAM166B
FAM167A
FAM168A
FAM171B
FAM173A
FAM173B
FAM174A
FAM174B
FAM177B
FAM183A
FAM184A
FAM184B
FAM187B
FAM192A
FAM198A
FAM208B
FAM20B
FAM20C
FAM210B
FAM212B
FAM213A
FAM214A
FAM216A
FAM216B
FAM217B
FAM219B
FAM221A
FAM222B
FAM227A
FAM227B
FAM229A
FAM229B
FAM32A
FAM3B
FAM3C
FAM3D
FAM43A
FAM46A
FAM46B
FAM46C
FAM47E
FAM49A
FAM50A
FAM53A
FAM53B
FAM60A
FAM69C
FAM71D
FAM71F2
FAM76A
FAM81A
FAM81B
FAM83D
FAM83E
FAM83H
FAM84A
FAM84B
FAM89B
FAM92B
FAM98A
FAM98B
FAN1
FANCA
FANCD2
FANCI
FANCM
FANK1
FAS
[truncated: 4,581 more rows]
