# Supplementary material for: Cellular and molecular architecture of submucosal glands in wild-type and cystic fibrosis pigs
Source: Proc Natl Acad Sci U S A. 2022 Jan 19;119(4):e2119759119. doi: 10.1073/pnas.2119759119 (PMC8794846; doi:10.1073/pnas.2119759119)
Supplement: Supplementary File [file pnas.2119759119.sd02.xlsx]

## Sheet: Summary
Cell type signature
Marker genes for cell-type clusters (14, 561 cells)
Thresholds: Minimun FDR: 0.05, Minimum avg_logFC: 0.5
Serous	Endothelium	Smooth muscle cell 1	Ciliated	Myoepithelium	Myfibroblast	Fibroblast	Mucous	Schwann	Immune cell 1	Smooth muscle cell 2	Basal	Immune cell 2	PNEC
OBP2B	PLVAP	ADIRF	CBR2	KRT15	CCL19	ELN	CLCA1	MPZ	CCL5	TNC	KRT4	LOC100516039	ZACN
BPIFA1	PECAM1	ITIH4	LOC110260191	SAA3	CCL2	COL1A2	MUC5B	SCN7A	CD52	FLNC	SFN	TYROBP	SLC35D3
BPIFB1	AQP1	TAGLN	LOC110256061	KRT14	SERPING1	COL1A1	TFF3	GPM6B	CTSW	HSPB7	S100A12	CCL4	CALCB
DMBT1	FABP5	MYH11	GPX2	CBR1	FXYD7	MFAP5	FCGBP	GFAP	RGS1	KCNMB1	LOC100525933	ARG1	SST
PGLYRP1	CD74	C2H11orf96	SLPI	PCP4	HIGD1B	DCN	BPIFB2	SNCA	SRGN	FAM83D	S100A9	FCER1G	KRT20
PHEROC	ITM2A	MYL9	LOC110258364	PTGDS	FABP4	COL3A1	MUC19	PDYN	XCL1	ACTN2	UPK3BL2	TGM3	ADCY1
PIGR	GNG11	TPM2	PTI	KRT5	RGS5	LUM	TFF2	NDNF	NKG7	CKM	COMP	RETN	ASCL1
CRISP3	CLDN5	ITGA7	TSPAN1	SCRG1	FN1	COL6A2	GOLM1	CDH19	CORO1A	JPH2	EFEMP1	CD52	LOC100514051
VMO1	RAMP2	CALD1	C12H17orf97	C3	SEMA5A	FBLN1	CGREF1	FLRT3	LOC102160313	FNDC1	KRT13	FCN1	LOC110257710
AQP5	FAM167B	TPM1	LGALS3	DHRS3	LGALS1	LOC100623720	DEFB1.1	MAL	LOC102158002	SHISA3	KRT6A	IL1B	RBFOX1
LOC110256043	ACKR1	FLNA	ALDH1A1	ACTA2	TINAGL1	DPT	FAM3D	SEMA3B	KLRK1	PRUNE2	AKR1C1	CCL3L1	INSM1
OLFM4	APOA1	LOC110257420	CETN2	KRT17	BGN	MGP	CHIA	LGI4	LSP1	IL1RL1	SULT1E1	GIMAP1	NRXN1
BPIFB5	CD93	EGR1	C17H20orf85	CFH	C2H11orf96	MFAP4	S100A2	DNER	FCER1G	TSPAN2	GLIPR1	FCGR3A	SUCNR1
TAC4	CD36	TNS1	C16H5orf49	CTGF	RARRES2	PI16	LMAN1L	C15H2orf88	IL2RG	LOC110256529	TP63	CCL5	SYT1
CLDN10	SLA-DRA	GTF2E2	ODF3B	MYLK	KCNJ8	BGN	NKX3-1	XKR4	CD3G	LSAMP	PTGES	PLEK	SNAP25
LTF	LOC102161418	SPARCL1	CFAP126	MATN2	C1S	SERPINF1	RARRES1	RELN	CYTIP	GREM1	CRLF1	BCL2A1	HHIP
PRDX5	IGF2	ADAMTS4	DYNLRB2	TPM1	SEPT04	OGN	GALNT7	RXRG	CD3E	SYNC	ANXA8	ALOX5AP	LOC110257410
CFD	EGFL7	GJA4	TCTEX1D4	MGP	EBF1	LOX	ACSL5	ADAM23	LOC100621559	CTXN3	DLK2	CD53	SCN9A
SEC11C	IFITM1	ACTA2	AKR1CL1	KRT23	FHL5	COL14A1	PDZK1IP1.1	RNASE1	GIMAP1	C1QL3	KRT17	GMFG	PCSK1
S100A14	SLA-DQB1	CSRP1	SNTN	SPARC	LHFP	FBLN5	C4BPB	AATK	CD53	BAG2	VSNL1	SAMSN1	NEB
S100A1	CYYR1	RGS5	TACSTD2	TPM2	GEM	FBN1	CREB3L4	PCDH20	CST7	TBX5	KRT5	IL1R2	C9H11orf87
SLC12A2	SLA-2	TM4SF1	TMEM212	FBXO32	GUCY1A3	IGF2	LYZ	FEZ1	GPR171	LOC110259230	SERPINB5	IL1A	APELA
KRT18	ENG	EBF1	SLC44A4	NTF3	C1R	FSTL1	SEL1L3	GRIK2	PTPRC	BTC	KRT15	GPR84	NKAIN2
A2M	BTNL9	LBH	TPPP3	DAG1	RGS16	MFAP2	GCNT3	LGI1	PTPRCAP	ASB2	TRIM29	CSF2RA	LOC106504831
WFDC2	SLA-3	PLN	C6H19orf33	PRNP	TAGLN	TGFBI	GALNT6	NRXN1	LOC100620198	ACTG2	MET	LSP1	STMN3
PHGDH	CLEC14A	NOTCH3	CP	TGFBR3	GUCY1B3	POSTN	TCEA3	LIN7A	LOC102158125	SBSPON	COL7A1	CSF1R	RAB3C
PAEP	VWF	CPE	ANXA4	NTRK3	PDGFRB	MMP2	B3GALT5	SRCIN1	LOC110255503	PDLIM3	LOC110261493	ACOD1	SLC35F3
CYP4B1	PCDH17	ATP1A2	LOC100524999	GPC3	CALD1	TIMP2	CAPNS2	GRIK3	FCGR3A	DES	GJB2	IL2RG	NELL1
EHF	ECSCR	MYL6	CAPSL	DLK2	RASL11A	COL6A3	GJB2	CMTM5	RHOH	DKK3	LOC100739508	CD163	TCERG1L
FXYD3	SLA-DRB1	KCNA5	C14H10orf99	IGFBP5	COL4A1	LTBP4	HEPACAM2	L1CAM	IL2RB	POSTN	COL17A1	SPI1	ST18
FKBP11	B2M	RCAN2	LOC100158003	S100A11	CAV1	FN1	ZBED2	TTYH1	SAMSN1	SGCD	MDFI	CORO1A	CPLX2
SLCO1A2	SLA-1	SLC2A3	ROPN1	COL17A1	EDNRB	LOXL1	ATP2C2	GFRA1	SEPT1	ITGA8	GPX2	PILRA	NYAP2
KRT8	EMCN	RGS16	MGST1	FAM129A	C1QTNF1	PCOLCE	SLC22A3	S1PR3	CD37	LMOD1	TMPRSS4	LOC100514951	PCSK2
XBP1	ISG12(A)	LPP	CAPS	PLIN2	LOC110257420	COL5A2	LPO	NCAM1	SLA2	FHL1	S100A2	LOC110258711	NOL4
SERP1	TMSB10	UBA2	SPA17	PDLIM3	SLC7A2	PLAC9	GNE	GAS2L3	RUNX3	DTNA	KRT14	PTPRC	LOC106508857
UGT1A6	HYAL2	RERGL	FAM216B	CTSC	FHL1	THBS4	FAM177B	PMP22	DOCK10	G0S2	LOC100737180	LOC110261034	LOC102160252
CLDN3	IL3RA	ISYNA1	ROPN1L	LOC100153094	COL1A1	CCDC80	AGR2	COL3A1	LOC102158411	SH3BGR	ARHGAP25	CD300C	MAPK8IP2
ATP2A3	GPIHBP1	FABP4	CUNH9orf116	ETV4	VCAM1	SPON2	SPDEF	LOC110255744	LCP2	NEXN	F2RL2	CD37	SOX1
SPINT2	ADGRL4	DSTN	TUBB4B	MYL9	RERG	AEBP1	ENTPD6	S100B	PTPN22	SYNPO2	LCN2	EMR4	PGBD5
AZGP1	SLC9A3R2	HIGD1B	IDO1	GOLIM4	ZEB2	LTBP1	SMPDL3B	GFRA3	CD96	SYNM	UPK1B	TREM1	LOC106507881
ST3GAL4	TMEM88	CNN1	MRPS6	PDGFC	NOTCH3	SFRP2	GFPT1	GAS7	CRTAM	TTLL7	FST	C5AR1	SLC38A11
CCL28	ESAM	OLFML2A	FBXO9	CTSV	ITGA7	GDF10	ST6GALNAC1	EGFL8	EVI2A	ANTXR2	IGFBP2	CD48	CELF3
ALDH1A3	ISG15	TCAP	FOXJ1	COL9A2	REM1	SCARA5	GALE	NGFR	GIMAP6	FBXL22	COL15A1	LOC100154053	CRMP1
KIAA1324	FLI1	TGFB3	ELF3	PDGFA	OLFML2B	RARRES2	LOC100737436	CRYAB	GPR18	PYGM	LGALS3	RGS10	ST8SIA5
NANS	CLEC3B	TP53I11	QPCT	DSTN	SPARC	HSD11B1	GALNT12	MATN2	WAS	COL6A3	ELOVL6	GIMAP4	BMX
SEC61B	CD34	RASD1	CALM1	SSPN	APOD	LTBP2	LOC100519934	PTGDS	TXK	PPP1R12B	EMB	PLBD1	SYN2
EPCAM	LOC100156073	ID3	UBXN10	FABP7	ECM2	GPC3	S100A1	APOA1	PRF1	RASL12	VAV3	MSR1	DNER
HOMER2	MMRN2	FHL5	CLDN7	PI15	FRMD3	PDGFRL	CREB3L1	LGALS1	P2RY10	FMOD	SCGB3A2	CCR1	CACNA1A
NDRG2	SELENOP	CRYAB	C4H1orf189	FGFR1	GJC1	FMOD	GMDS	FGL2	GIMAP7	CNN1	S100A6	F13A1	DMRTB1
SPDEF	CAVIN2	ARPC1A	MORN3	LAMA3	PLN	GXYLT2	SCGB3A1	ZEB2	IKZF3	LOC100514494	HCAR2	CLEC7A	ESPN
GGH	CCL24	STUM	NUDT14	CRISPLD1	DLC1	FBN2	TMED3	OGN	SIT1	ENO3	SAA3	LOC100511639	PROX1
SLC5A1	MYCT1	PDGFRB	FMO3	POSTN	FGF7	SFRP1	CD55	AFAP1L2	ACAP1	FIBIN	SDC1	GPR34	VIL1
P4HB	PLAT	LOC110260197	LOC100739163	FBLN2	EMP3	ECM2	KRT19	FXYD7	GMFG	CSPG4	RASSF9	CSF3R	RIPPLY3
CEACAM1	PODXL	KLHL23	LOC100737180	CXCR4	AXL	ECM1	MGAT4B	COL5A3	LOC110257240	ITGA5	CLCA2	SLA	CLGN
MRPS18A	IFI6	TINAGL1	TMEM45B	RBP1	CYGB	TNXB	KDELR3	COL16A1	ARHGDIB	LIMS2	C3	MCEMP1	KIF1A
PRSS8	ELK3	PDLIM7	DPCD	TGFB1I1	GPC3	MATN4	SSR4	COL1A1	CD247	COL15A1	ELOVL5	NFAM1	LOC102163764
LRRC26	PSAP	LOC100514340	MORN2	OSR1	HEYL	ASPN	A2M	COL1A2	EPHB6	MYH11	SLC5A6	LOC100520491	NFASC
ATOX1	CAV1	ACTB	SLC16A11	DST	PRRX1	LTBP3	TSPAN1	ENO3	TYROBP	LOC110259229	TACSTD2	RNASE6	MEGF11
TMEM254	KLF2	LOC100510975	TUBA1A	CNN1	HOPX	RCN3	DNAJC10	HSPA12A	LAPTM5	TMEM176B	HOPX	GIMAP6	DDC
KCNN4	TMSB4X	FXYD7	SAXO2	ETV5	DES	CRABP1	QSOX1	PRNP	NLRC3	FOXF1	LOC110260198	RGS18	LOC100525237
RAC2	CLEC2B	TMEM51	MPHOSPH6	DSC3	ENPEP	EMP3	GART	COL14A1	GPSM3	CFL2	SQOR	LOC100624191	TUBB2B
PRDX4	LOC100626247	LOC110259229	EPHX1	ISLR	COL5A3	C1QTNF7	TSTA3	MEGF9	ARHGAP30	PGM5	GJA1	IGSF6	NEURL1
F5	LPAR6	LMOD1	C9H11orf88	MYH11	ASPN	COL12A1	CFD	VIM	ARHGAP45	PALLD	KRT19	SLC11A1	PCLO
TESC	SGK1	EDNRB	ERICH3	LGALS1	LOC110259229	OSR2	KRT18	CHL1	LIMD2	CAP2	AQP3	ADGRE1	PTGFR
TSTA3	LOC110255205	SEPT04	CLDN4	CPM	PMP22	MEDAG	STARD10	PHLDB1	HCST	FAM178B	FGFR2	CD86	FAM171B
ETV1	SLA-DQA1	MRVI1	C4H1orf194	LAMB1	LOC100623720	LRP1	TM9SF3	SPARC	LTB	MYH10	LOC100739163	NCF2	HPD
AQP3	CDH5	PTP4A3	IDO2	NDRG4	PEAR1	VCAN	ERGIC1	EMP1	JAML	BOK	F3	LY86	PTPRN2
GPT2	IPO11	PGM5	LOC110260198	FGL2	TMEM119	FNDC1	SLC28A3	CD9	LCK	COL1A1	ECHDC1	SERPINB10	HEPACAM2
SSR4	TSPAN13	MAP3K20	UBXN11	VIT	LGI4	COLEC12	PYCR1	CNN3	PLAC8	MXRA7	NPM3	SIGLEC14	LOC110260701
TFF3	ERG	TGM2	LAPTM4B	EFHD1	COL6A3	MXRA8	FAM3B	SEMA3C	UCP2	DMPK	MTSS1	HCK	TPBG
CITED4	C14H10orf10	GUCY1B3	CCDC78	ANKH	CCDC80	LAMA2	MAGED1	LAMA2	CXCR4	SORBS1	AKR1CL1	LOC100515837	EYA1
NUCB2	PTPRB	SMARCD3	IFITM3	COL7A1	COL6A2	INMT	S100A16	TMEM176B	LCP1	CCDC80	SCD	NLRP3	RUNDC3A
NUPR1	MSN	SYNPO2	SPACA9	TP63	LOXL2	ANGPTL4	AZGP1	CNP	PMAIP1	WFDC1	CBR2	LOC100736623	NEGR1
RHOV	FKBP1A	ADGRA2	CCDC153	VSNL1	SYNPO2	SEMA3C	EIF4EBP3	ANTXR2	ICAM3	COL1A2	LOC100510917	LOC100622253	GFRA3
SDF2L1	FXYD5	GJC1	DYNLL1	LAMB3	COL1A2	OMD	LRRC26	LOC100514038	CAMK4	MRVI1	GPC3	PARVG	SCG5
TSPAN33	APOLD1	EDNRA	LRRIQ1	SAMD5	NAALAD2	TNFAIP6	MIA3	MARCKS	ARRB2	TMEM176A	CFI	GIMAP5	BDNF
EIF4EBP3	FXYD6	RASL11A	S100A6	TAGLN	COL3A1	MMP23B	S100A14	IGSF11	HCLS1	MYLK	RGS4	LOC100515551	ELAVL3
PAM	JAM2	LOC100520329	LOC102157709	SFRP1	ACTA2	GLT8D2	KRT8	ITGA1	FXYD5	FN1	FOXA1	PLXNC1	SRCIN1
EEF1D	LOC100624226	AXL	GON7	PERP	AVPR1A	P4HA2	RAC2	SEMA6D	GBP1	SMTN	LAD1	CSF2RB	LOC110256529
CLU	PLPP1	PPP1R12B	MYCBP	BOC	SEPT07	OLFML2B	GALNT4	QKI	RAC2	HRCT1	AK3	THEMIS2	PLPPR3
BHLHA15	IGFBP7	ARHGEF17	B9D1	MAP1B	TNC	THY1	CDC42EP5	SLITRK6	ARHGAP25	LOX	MUC13	ITGB2	MEIS2
CRACR2B	HSPG2	ITIH5	DEGS2	SNAI2	STON1	ADAMTS2	NUCB2	ANXA8	S100A4	COL6A2	GAPDH	CXCL8	SMPD3
RPL28	ADAM15	MCAM	ALDH3B1	NREP	RERGL	PODN	FKBP11	S100A10	SLA-3	ACTA2	TXN	PHACTR1	RGS7BP
KRT7	TCN2	CRISPLD2	SLC9A3R1	KITLG	SYTL2	FKBP10	PDIA4	DLC1	BCL2	CPED1	SLC1A5	S100A9	GRASP
TXNDC16	EMP1	KCNE4	EFHC1	ACTG1	LOC106509733	NOVA1	S100A6	OLFML3	ETS1	MFAP4	CFH	ADA2	PDZRN4
CHCHD10	COL4A1	PAPPA	SAA2	TFAP2A	PRELP	PCOLCE2	ADH1C	DMD	RPS29	TGFB1I1	GJB3	RAB7B	CTHRC1
B4GALT4	SDCBP	LOC106509733	MORN5	FLNA	ITIH3	MRC2	TMBIM6	DST	LAT2	MYL9	LOC100626247	GPR183	MT3
CDH1	FAM198B	APOD	SARAF	NFIB	MRVI1	HTRA4	SPINT2	DBI	TOX	TPM2	PKM	WAS	ISL1
RPS2	PDLIM1	RBPMS2	GLUL	CFI	NDUFA4L2	TMEM100	SDF2L1	S100A6	RPS27	LOC100514340	CAPN1	S100A12	DDIT4L
APOE	AHNAK	VCAM1	ODF2L	GAS6	SPARCL1	HAPLN1	EPCAM	PCDH17	CD74	TUBB6	LOC100511905	FERMT3	ATP8A1
PTPRF	TMEM204	CALM2	LOC100156470	PDZRN3	IGFBP2	TMEM119	GPD1L	SPP1	TMSB10	PPP1R14A	F2RL1	SRGN	PKIB
SRD5A1	TPM3	CAV1	VNN2	TNFRSF21	CH25H	PDGFRA	YIPF1	CD59	SLA-2	FLNA	AGR2	CHI3L1	SPOCK2
SLC22A23	TNFSF10	HEY2	GCC2	PDLIM7	TCF21	PHEX	BACE2	ANXA2	SLA-1	FGL2	PRDX1	IL10RA	TOX
RPL13	CD59	VIM	CYBA	NEXN	TNS1	ADGRD1	AQP5	AMIGO2	TMSB4X	ASPN	RSRP1	S100A8	HES6
LOC100156967	ETS1	NDUFA4L2	B3GNT5	ID4	TM4SF1	LRRN4CL	MARC2	TNC	RPS11	PTN	PTI	IRF5	TGFA
PYCR1	TSPAN12	SLC7A2	PRDX6	RBPMS	S100A11	MEST	SSR3	TGFBR2	RPL38	LOC110260197	ANXA1	ADORA2A	LOC100623441
GATM	CAV2	MYLK	FAM81B	P3H2	PLAU	LOC100520216	FAM213A	COL4A1	B2M	MCAM	SOX2	RHOH	RAB3A
FAM46A	EMP2	BGN	COQ4	NTRK2	ITGA1	ITGBL1	NAGA	LOC100525572	RPL35A	LOC100623720	ACSL3	NCF4	TANC2
SPCS1	NTAN1	PEAR1	LRRC46	MFGE8	SEPT11	ADAMTSL5	PRDX4	C17H8orf4	RPLP2	MSRB3	BZW2	COTL1	SLCO3A1
CNPY2	CALCRL	ATP1B2	BLVRB	FTL	CPE	SSC5D	SEC61B	FGF2	LY6E	FHL2	CTSV	TFEC	GSE1
RNF130	S100A16	RBM24	EZR	FXYD3	ADAMTS4	TWIST2	ATOX1	EPB41L2	RPL37	SSPN	CDCA4	LOC100512873	FOXA2
SRM	CDH13	LOC100521680	ANXA1	RBBP8	GSN	BNC2	MANSC1	ERBB3	STK17B	AQP1	LOC100512911	MYO1F	TM7SF3
PHLDA1	EHD2	MGP	TMC5	PTGES	RPL37	ADAMTSL4	HDLBP	MFAP4	RPS16	C5H12orf75	F2R	CCL14	ERO1B
NDUFA12	S100A10	ITGA8	C13H21orf59	LAPTM4A	CNN3	NEGR1	RRBP1	WLS	RPS15A	GYG1	SLC26A2	AIF1	IGFBP5
KNG1	CAVIN1	CACNA1H	WFDC2	ARHGEF25	CAMK2N1	COL21A1	XBP1	IL34	TRAF3IP3	PLCL1	ANXA2	ECM1	LOC100519934
TMEM9	SPTBN1	ANGPT4	LY6E	CTNNB1	LOC100520329	COL5A1	SSR2	ID3	SEPT6	COL5A2	MPZL2	GIMAP7	LOC100152206
SLC28A3	FCGRT	LGALS1	TCTEX1D2	TFAP2C	NRP1	ZNF385D	CKAP4	ANK3	ID2	TGFBI	CD9	TLR2	CNKSR3
CLDN4	STOM	PGF	LOC100621778	GSTA4	MFGE8	CPXM1	FOXA1	SGCE	COTL1	RGMB	ADI1	EMILIN2	MAPK8IP1
LBP	FAM110D	SLC8A1	CIB1	TCF7L1	AJUBA	LOC110259172	PRSS8	SCRG1	SH3BGRL3	COL4A5	HMGA1	EVI2B	PAK3
CRYM	APLNR	LAMB2	RPGR	CIRBP	MCAM	TMEM45A	FOLR2	NR2F1	PIM1	LGALS1	ARPC2	LAPTM5	KIDINS220
SSR3	TAGLN2	RRAD	LAMTOR2	AJUBA	CPM	CITED1	ERP29	SORBS1	RPS24	COL3A1	CDK6	PLAUR	PEG10
MCRIP2	LOC100514147	CAVIN1	ARL4A	B3GLCT	PLEKHA2	CERCAM	P4HB	FTL	RPS19	PDLIM7	MT2B	HK3	KIAA1211
ST6GALNAC1	PHACTR2	INPP4A	C9H11orf97	MYLIP	IGFBP7	COL16A1	PHGDH	SQSTM1	PPP1R18	CDC42EP3	ST6GAL1	HMOX1	PCSK1N
TRAM1	S1PR1	EIF1	LOC100519511	KCTD1	MFAP4	LGALS1	S100A13	EMP3	PFN1	GMPR	PPIA	EVI2A	TPD52
RBM47	DOCK9	PPP1R12A	LRRC23	CALD1	SDC2	GPR153	SMIM22	CD109	ENO1	ARHGEF25	EDN1	IRAK2	NGF
TNFSF13	LOC733637	MAPRE2	LOC106506838	ADAMTS9	COL4A2	CDH11	IRF3	NID2	RPS25	HSPB6	ING2	PIK3R5	SMS
CYB5A	TIE1	KANK2	LOC100523736	SELENOW	EDNRA	TCF21	CNPY2	LOC100514494	CTSC	FAM129A	MDK	LAT2	JPH1
CISD3	RFLNB	CRTC3	RSPH4A	TRIM29	NR2F2	PTGFR	NME2	OLFML2A	EMP3	DMD	FXYD3	C2H19orf38	TM7SF2
PRR15L	RALB	BTG2	SYAP1	PLPP3	NEURL1B	SPON1	PDIA3	CELF2	RPS21	TLN1	KLF5	LOC100522011	STXBP1
HDLBP	MMP28	RNF122	ARMC4	SERPINB5	FSTL1	PLPP3	SLC12A2	TUBA1A	STK4	TAGLN	KRTCAP3	UCP2	ARPC2
SLC39A8	KANK3	SPC24	TST	LPP	PKIG	GAS1	SLC39A7	CD200	HSPA8	ADCY7	MYOF	AREG	SSX2IP
RCBTB1	ARAP3	EFHD1	FAM166B	COL4A2	SRPX	SERPING1	CPD	HSP90AA1	TNFRSF1B	AKAP12	DSP	RGS1	KRT7
ELF5	MECOM	CAV2	TTC25	WNT5B	CTSH	C1QTNF1	NANS	COL5A2	IKZF2	PPP1R12C	APIP	NKG7	LOC106508625
TSTD1	ECE1	INF2	CYP4B1	HSP90AB1	RPL36A	TFPI2	HSP90B1	HSPG2	CLEC2D	C1QTNF2	CDC26	SLC15A3	TMEM163
RPL22L1	RASIP1	DLC1	RIBC2	VAV3	ID3	SGCE	SELENOS	EDNRB	HOPX	MAP1B	H2AX	ARHGAP30	LOC102164161
TPD52L1	LXN	ARHGEF25	DNAH5	TAX1BP1	TIMP2	CLMP	SPCS1	PRKCA	SAT1	VCL	DHRS3	C1H15orf48	LOC110256101
LDHD	RAPGEF3	CYCS	PERP	IRF6	ARHGAP1	PMP22	SMIM14	CLIC4	CFL1	SVIL	PEBP1	HCLS1	KIAA0895
ERGIC1	LOC100516820	SLIT3	PRDX1	TRIP6	EPS8	PMEPA1	TMEM9	COL15A1	WIPF1	CAVIN3	HNRNPA2B1	TNFRSF1B	C2CD4B
LOC100625850	ID3	RBPMS	ANG	SLC39A14	GTF2E2	CPE	CISD1	PRSS23	FAM49B	LPP	HMGN1	GPSM3	DEAF1
STK39	TCF4	FOS	FMO2	F3	GJA4	SPARC	ZG16B	APP	RPL22	TMEM47	WFDC2	FOLR1	GRK3
FAM174B	ADGRG1	MXRA7	HIPK1	MAML2	EIF4A2	FHL1	EHF	COL12A1	ACTR3	HACD1	RANBP1	APBB1IP	SLC22A18
TMEM98	TEK	PALLD	TEKT2	FZD1	PDGFA	IGFBP6	UAP1	LAMB1	PTPN6	TNS1	NASP	CFP	RTN1
HID1	AKAP2	C8H4orf32	ENPP2	PIK3R1	CAV2	NID1	LMAN1	SOX4	TPM3	PDK1	SRSF2	SNX10	CLU
CRELD2	YBX3	MEF2C	COX7A1	SESN1	SLC2A3	C1R	MRPL14	ASRGL1	PSMB8	DZIP1	RAP2B	HCST	KIAA1161
RPL10	EDN1	JUNB	CKB	LOC100624113	COL5A2	VIM	SURF4	PDGFA	ACTB	COL4A6	LOC100156879	ARHGAP45	CLSTN1
ATP1A1	ASS1	ZFP36	LOC100622849	KRT19	LOC100624113	EFEMP2	CRISP3	JDP2	MOB3A	IGFBP2	CAPNS1	CD83	MYH14
KRTCAP3	RPS28	RASL12	RSPH14	ARPC5	ARPC1A	PTGIS	RIDA	ANXA1	CREM	ITIH4	H2AFY	LYZ	SPATA6
ERP29	LAPTM5	GUCY1A3	CTXN1	WLS	GPX1	CD248	CDH1	CSRP1	TNFAIP3	PDK3	MARC2	CTSS	ADK
SELENBP1	PLXND1	NDUFB1	CCDC181	SNTA1	DDR2	GPX7	SELENOF	CCSER2	DNAJA1	ZYX	PERP	DOCK10	TULP4
CREB3L4	PALMD	HIP1	GLIPR2	PSAT1	INPP4B	GSN	CHID1	CUEDC2	NR4A2	LHFP	CPD	CD14	SERPINI1
CLCA2	GALNT15	RARRES2	C4H8orf37	SERPINH1	LAMB2	EMILIN1	OSTC	LOC100521680	LOC110255205	SELENOM	IRX3	FGR	UPP1
RIDA	CLEC2D	GADD45B	CFAP157	P3H1	LAMC1	NREP	CALR	TACC1	SLA-DQA1	CSRP1	ABLIM1	JAML	MARCKSL1
VAT1	LIMS2	ITGB1	LRRC10B	BCAM	TGFB1I1	RNASE4	PPIB	EID1	STK17A	FSTL3	ATP5B	SH3BP2	ENPP1
LMF1	COL4A2	ZFHX3	FAM3D	CNN2	PGM5	ITM2C	PDIA6	DCLK1	SNRPD2	DSTN	S100A10	ARRB2	ITPKB
MSLN	RASA4B	DMPK	CFAP45	CTDSPL	ARHGDIB	SRPX	KDELR2	FRMD6	C1H15orf48	DDR2	GADD45A	ICAM3	BCKDHA
ESRRG	PLS3	KSR1	RSPH1	GJA1	TRPV2	NBL1	POLE4	APOD	SLA-DMA	MYL6	RAN	CYTIP	CBFA2T2
ARFGEF3	COL15A1	IGFBP7	MLF1	MSRB3	CAVIN1	ADAMTSL3	RPN2	PDLIM4	PTPN1	FAM212B	SNRPE.1	IL18BP	PCMTD2
KLF5	GGTA1P	TRA2B	FAM92B	MARCKS	MYH9	ALDH2	GNAS	TFPI2	CSTB	EMP3	IFITM3	PTPN6	KRT8
LDHB.1	ITIH5	CAVIN3	NUDC	ITM2C	SMTN	CDO1	MTCH1	ARHGAP31	HSP90AB1	ITGB1	ATP5G3	SLA-DMB	PFKP
GNE	SOX18	LHFP	DHRS9	NUCKS1	ACTN4	PCSK1N	REXO2	ATP1A2	ELF1	CKB	CYB5A	ZEB2	LOC100523020
GALE	MGLL	FBLIM1	IFT46	ACTB	NBL1	OLFML3	RABAC1	TSPAN15	HNRNPF	SYTL2	ID1	LCP1	PIP5K1B
PAX9	SLA-DMA	TIMP3	LSM4	CD200	GADD45B	CYBRD1	ECHS1	SAV1	DDX5	INPP4A	EPCAM	POU2F2	NDRG4
SSR2	SLC16A14	NUDT4	LRRC6	SERTAD4	WSB1	MMP14	PRDX5	CD99	PIK3R1	TPM1	TTLL12	IFI30	TMEM144
LOC110255927	CD99	DNAJB4	CFAP100	MEF2A	ZFP36L1	MCUB	PIGR	TAGLN2	LOC110257572	CALD1	HSD17B2	FAM49B	PIR
GABRP	PDE2A	TGFB1I1	ZMYND10	HMGN2	SELENOM	CXCL12	AKR1A1	PLEKHO1	RBM3	RBPMS	CLIC1.1	TGFB1	HSPB8
ADCY8	MFNG	PHLDB2	LOC100520582	BEX3	TIMP1	HSPB6	MT-COX1	EIF1	REL	SAMD4A	SYNCRIP	IFITM1	DNAJC12
LOC110258215	OAS1	C1S	ENKUR	ACTN4	NPNT	SULF1	MANF	DDX5	ARPC3	FXYD7	LDHA	MAFB	BEX1
MLPH	ITGA5	TCF21	WDR34	FHL3	NAP1L1	DCLK1	SERP1	RTKN	GNG2	KCNMA1	SRSF7	ARHGDIB	NCALD
HSD17B2	CLDND1	LRRC32	DTHD1	IL1RAP	MYO1B	NOV	HERPUD1	COL18A1	RBM39	ATP1A2	PDZK1IP1.1	CTSH	BEX3
REEP5	TXNIP	LAMC1	CFLAR	HNRNPA1	MAOA	TBX3	HSPA5	RND3	TMSB15B	COL4A2	IER3	SGK1	JPT1
CADPS2	CLEC1A	NRP1	ACAT2	LOC100622246	FILIP1L	CD81	LOC102158335	SERPING1	ST6GALNAC4	PCSK1N	PRDX2	GRB2	PHB2
UCHL3	CLIC2	HSPB8	METTL7A	LOC100519934	PDLIM7	AGT		SERINC1	IFITM1	TACC1	LOC102165318	CYLD	RIPK4
ALG5	FLT1	EIF4A2	MUC5AC	TMEM123	ANXA6	HTRA1		STMN1	HNRNPM	WIPF1	RAB25	FXYD5	ASPSCR1
CREB3L1	ADGRF5	NR4A3	TSPAN19	HMGN3	ITGB1	LOC110257420		GSN	GPX1	PBX1	HACD2	RAB31	IVNS1ABP
FOLR2	MEOX1	FGF7	PACRG	ITGA6	BLOC1S1	PLXDC2		HBEGF	SLA-DQB1	ILK	HNRNPM	SLC7A11	AHI1
SLC46A2	PTPRM	CCL2	CLIC1.1	ATP1B3	RASD1	GPX8		ITGAV	TRA2B	RASSF3	PCNA	S100A4	SOCS2
SRPRA	LOC100523870	FOSB	MKRN1	RGS2	SCPEP1	RAB34		HMGB1	NPM1	FSTL1	ALDOA	ANXA1	ATP5E
CA8	SHROOM4	ARHGEF7	RGS22	PPM1K	HSPB6	RCN1		PCBP4	TCF7	ATP2B4	PSMA5	GLRX	C5H12orf57
RPS15	KDR	GEM	RFX3	OAT	SCD5	CLU		ITGB1	UBE2D3	FERMT2	CTSC	GNG10	RHOBTB1
SEC61A1	ROBO4	CDK19	CYP2B22	EIF3L	ISYNA1	PTPRD		TIMP2	ZFP36L2	LAMA4	YBX1	ACTR3	QDPR
TC2N	FAM111A	TRPV2	HSBP1	ETFB	TIMP3	FIBIN		SELENOP	EIF3K	SLC22A3	MRPS26	C3H16orf54	SGTB
CHID1	PSMB8	PPP1CB	PADI2	ACTN1	ANTXR1	S100A6		GADD45B	HSPA5	NBL1	ITGB4	SNN	MLPH
DERL3	LDB2	ZEB2	KLF5	FOS	RSU1	FGL2		NPC2	CD44	PFN2	METTL7A	EMP3	CLCA1
SIL1	ABLIM3	PPP1R15A	PDCL2	TXNIP	MYC	SLC40A1		ANXA5	PCNA	C2H11orf96	ATP2B1	STX11	NDUFB1
GMDS	SLA-6	LOC100152566	CCDC17	SCP2	LPP	CBX6		HSPH1	ARPC2	RAMP1	LOC110258338	BASP1	PCBP4
RAB25	CYSLTR2	CD99	SAT1	KIAA1217	C5H12orf75	COL15A1		COL27A1	SLA-DRA	SDC2	BZW1	RILPL2	PXDC1
ESRRA	MEF2C	RAP1A	C5H12orf75	EID1	GALT	FSTL3		DPYSL2	DDX3X	SLC8A1	CTNNB1	GPX1	RPH3AL
SH3BP4	NPR1	BCAM	ZMAT3	CLIC4	LOC102160410	SELENOP		HNRNPDL	ATF4	INPP5A	LOC100521518	SIRPA	RFX3
GPD1L	SRGN	MFGE8	ANKFN1	HSP70.2	CWC15	TCEAL9		MCAM	JARID2	ACTN1	HNRNPAB	CTSZ	CLDN3
SERINC2	FMO1	CLIC4	PIH1D2	CCNG1	IMPDH2	PI15		GPATCH8	ARPC1B	MTSS1L	ATP1A1	NINJ1	LIN7B
CGNL1	VEGFC	EIF4G2	EFCAB10	KCNMA1	HEXB	IGFBP5		ELOVL5	HSP90AA1	UNC45A	LOC100625049	TNFAIP3	TMSB15A
SSR1	SPARCL1	HMGB1	PKIB	GYG1	PPP1R15A	TIMP1		SH3PXD2A	MBNL1	SLC25A4	LMO4	SH3BGRL	ANXA4
STARD10	LAPTM4A	BTG1	ADI1	FERMT2	FOS	PDLIM2		FXYD6	BIN1	FBLN5	SRSF6	PTPN1	KCNK1
FAM84B	GSDMD	SLC4A7	LOC100625049	APOD	CD44	DSE		FADS1	ISG15	EMILIN1	SERTAD3	IRF8	ATP5L
MANSC1	ARHGEF3	LAMA5	CCDC173	ZFP36L2	ZFP36	HEYL		PLPP1	SERBP1	LAMC1	HNRNPA3	ATP6V0C	LOC100739163
RPL7A	C10H1orf115	DDX5	IFT27	DSP	KLF10	ADD3		FBLN2	CDC42	SEMA3C	SRSF9	RHOG	SIX1
ABRACL	PXDN	ZBTB16	TPI1	ZYX	PTMS	CD34		RHOC	BCAS2	ITGA7	ARHGDIA	SLC7A7	MAST4
DGCR6L	LOC110255210	RUNX1T1	CDC14A	TEAD1	TNFRSF21	ISLR		GNG2	BZW1	ACTB	ILF2	STK4	RHOF
OSTC	ABCB1	GRK5	HSD17B2	RSU1	FRZB	ZBTB47		MYADM	SRSF7	CRYAB	SNRPG	CFL1	OAZ1
GNPNAT1	TM4SF1	CIRBP	LSM6	ZNF277	CXCL2	CD99		AKAP13	PNRC1	CBX6	ATP5A1	LDHA	RNASEK
NIPSNAP2	SH2D3C	C1QTNF1	LMO7	TNFAIP8		ZEB1		RASGEF1B	JPT1	PKIA	YWHAZ	OAZ1	TRIT1
SLC31A2	ICAM2	RELL1	CDHR4	GNG2		AXL		PDZRN3	SET	ITGA1	PSMA4	TLR4	LOC100513261
CD82	THBD	SMTN	FAM183A	IRX3		BICC1		LMNA	BTG1	PTGES3L	S100A11	CFLAR	COX6C
DNAJC22	VIM	MSRB3	DYNC2LI1	SRSF7		CHPF		SKP1	CBLB	SPARCL1	OAT	B2M	LOC110257712
CHPT1	PLEKHO1	MCL1	ENHO	EGR1		F2RL2		PEA15	OSTF1	IDH2	PGAM1	SERPINB1	DMPK
FAM3B	PRKCH	WSB1	CDC26	CHD9		ADM		RHOA	CKS2	ZBTB47	TPD52L2	LOC100525396	CDC14A
LOC110258338	CFL1	COL27A1	UBL3	ACSL3		CRTAP		LIMCH1	CCND3	PEA15	ERH	SH3BGRL3	STMN1
EGF	IFITM3	FILIP1	CALML4	NFIC		TPST1		EIF4G2	CAPZA1	PDLIM4	COX7A1	IL18	TNFRSF13B
NIPAL2	PKN3	HSP90AA1	CFB	CEBPB		SELENOM		2020-09-07	RAB27A	PPP1R12A	EIF6	PFN1	CDK2AP1
TRABD	SLC2A3	NREP	CFAP46	LOC100154873		TSKU		SLC38A2	SRSF3	ACP6	TUBB	ADGRE5	TCEAL4
BRICD5	C4H1orf54	BCAS3	ERICH5	MPZL2		ANTXR1		LOC100622859	IL4R	PDE5A	LOC100519082	SLA-DMA	TRIM44
LOC110255645	NID2	NR2F2	MT-ND2	SOX9		WFDC1		UBXN6	LOC110257905	RSU1	SRSF3	LOC110255652	CRELD1
IQGAP2	JCAD	FAM129A	DRC1	CYR61		NEXN		SLC2A3	ATG5	PFN1	H2AFZ	PMAIP1	PSMF1
GALNT4	B3GNT3	TACC1	SOD1	RTN4		TGFBR3		BCL2	CLIC1.1	FILIP1	ANP32B	UBE2D3	ID4
FRZB	PTMA	STOM	PRR29	VPS36		CALU		CLU	ITM2C	NREP	HNRNPA0	KCTD12	HIST1H2BD
SPP1	NID1	KANK1	FDPS	AK3		C1S		AHNAK	CAP1	KANK1	ENO1	CAPG	LOC100525078
BACE2	NAV1	SEPT07	PGD	AMD1		CTSH		FSTL3	RAP1B	HOXB2	CD82	FTL	CDCP1
ETFB	ARHGAP31	JAG1	FHAD1	ZNF704		FZD1		ADGRG6	UBAC2	RAP1A	SET	AMPD3	DDA1
SYNGR1	RPL37	SSPN	PPP1R32	DEK		TGM2		P3H2	FKBP1A	RRAS	AES	TNIP1	DSP
OGFOD3	RPS20	OAT	SMIM19	MT2B		EPB41L2		RBMS1	ADGRE5	HSPB8	GLUL	CD74	INPPL1
PPARGC1A	UBA52	TOB2	IQCD	PARVA		NFIX		CYR61	NPM3	PLEKHO1	OSTC	ATP6V0B	CXXC4
SDC4	RPS17	PDGFA	ADSS	IER3		SERPINH1		NR4A2	SF3B6	CLIC4	CKS2	PTPRE	LOC100739557
GCHFR	ICAM1	CKB	CYSTM1	LOC110261632		LOC106508546		LOC100624785	RHOG	ENAH	HSPB1	LYN	ODF3B
DPM3	PPP3CA	ZFP36L1	NUDT16	ATP2A2		AP1S2		RCAN1	ARPC5	SLMAP	UGT1A6	ACTB	ZMYM2
CUNH14orf2	RPL23	LGALSL	FANK1	TCF7L2		SH3BGRL		HNRNPK		TMSB4X	CKS1B	SOD2	UNC13B
NDUFA7	PNRC2	PPP1R14A	ERICH2	GRINA		IKBIP		ZSWIM6		WFS1	EIF5	ARPC3	LOC110257452
CYP1B1	RAB11A	GPX1	NSUN7	CEBPD		ZFP36L2		ASAP2		MAP4	PLIN2	CTSB	PRRG4
NRIP1	HSPA8	ROCK1	SPAG17	LOC110255511		ANXA5		SOX10		SMIM13	ATP6V0C	CXCR4	CD9
PPDPF	SERBP1	MYC	C1H9orf135	DUSP6		CTSF		KLF9		B3GALNT2	CEBPD	CYBA	LDOC1
RPS10	FAU	KCTD20	LOC100523020	RND3		LAMC1		PFDN1		GAPDH	PDIA6	CSTB	LOC100622980
RPN1	SH3BP5	SYNM	HCAR2	FOSB		PKD1		ALCAM		ATP2A2	LOC100510904	TMSB4X	MTURN
MT-COX1	RPS29	SEPT08	MARCKSL1	JUN		FKBP7		PGRMC1		COL4A1	RSRC2	FTH1	ATP6V1E1
LOC100524308	VSIR	HMGN2	WDR63			MYH10		NPNT		PDZRN3	PHLDA2	REL	CALM1
TPT1	CLIC5	CRIM1	SPAG8			S100B		ELOVL6		MGP	ALDH1A1	BACH1	OSBPL8
LOC100524873	SH3BGRL3	STK38L	CEP126			PRSS23		LAMC1		FAM46B	MCM7	GAPDH	LCORL
LOC110260659	SEC62	ATP2B4	SMIM5			HSPG2		UTRN		KLHL42	PNRC1	CD44	FOXA1
MT-12SrRNA	RUNX1T1	ACTN4	MUC16			ANXA1		HNRNPF		FILIP1L	RTN4	TIMP1	TTC38
PPIB	TSPAN6	LOC100127131	ORMDL2			PPIC		IQGAP2		MARVELD1	TKT	SQSTM1	CCP110
F3	ENTPD1	FILIP1L	IFT57			COL4A5		COL4A2		CORO1C	IER2	SLA-1	MIEN1
ATP5G1	HEG1	GNB4	DNAJB13			DBN1		CADM4		PKIG	YWHAE	SAT1	ARHGEF38
LOC102158335	FSCN1	UTRN	HINT2			EMP1		CLSTN1		SH3PXD2A	MUC5AC	RGS19	SOX2
LCN2	ZFP36L2	SEPT11	BAIAP2L1			TSPAN3		C14H1orf198		S100A11	TUBA1B	PGK1	CMTM4
RN5-8S	SLC44A2	EHD2	AQP3			CD63		DIP2B		CD81	KRT8	TMSB10	BASP1
RN18S	NRP1	SLC38A2	LOC100521350			SPARCL1		HSPA8		HSPG2	GADD45G	CTSC	ARL6IP1
	FBN1	CPT1A	ANXA2			VASN		CTNNAL1		PLN		CD63	SKP1
	GNG5	ARHGAP1	STOML3			CAT		TRPV2		CAMK2G		ARHGAP25	NUDT14
	RPS27	DCUN1D3	AK8			SDC2		ETS1		HSPB1		PIK3AP1	IGFBP2
	PEA15	LAMTOR4	FAM107B			PRELP		TPPP3		CALU		ACSL4	HIGD1A
	FAM160A2	SORBS1	CFAP54			MECOM		DNAJB1		ANXA6		IL6R	USMG5
	RHOC	CREM	SMIM22			FBLN2		CCL2		HTRA1		PNP	SOX4
	TAP2	EIF1B	DCDC2B			ZYX		DAG1		DST		CD68	MAP1B
	TPST2	SOCS3	PLXNB2			CTGF		CORO1C		DUSP3		CXCL16	AGO1
	CTSK	ADGRE5	ENPP4			LIMCH1		MCL1		KCTD10		ZC3H12C	ATP5J
	CLIC4	CNN3	S100A13			LOC100524254		NUCKS1		EHD2		DNASE2	LCMT1
	LOC100521680	PHLDA3	C1H6orf118			CTSK		SLC44A1		MYADM		SLA-2	KIF5B
	TACC1	IFRD1	SORT1			SH3PXD2A		TNFRSF12A		MEIS1		S100A11	SATB1
	GAS6	LAMA4	DNAAF1			CLSTN1		DNAJA1		ENO1		TXN	CYTH2
	TNFAIP1	PFN2	RAB11FIP1			FAM3C		MAP4		CD151		SLA-3	MTCH1
	RPS27A	HEXIM1	ACSL3			AHNAK		NDRG2		CSRP2		TICAM1	NPTN
	CD40	SH3PXD2A	DYNLT1			S100A10		RFTN2		CLU		ARPC5	SCOC
	ANXA5	CARD19	AK7			LOC110259223		CBX5		PCGF5		TWF2	GPR143
	EFNA1	PEMT	ENSA			PIK3R1		LAMA4		MACF1		TGFBI	DPY19L3
	MTX1	CBX6	LOC110259951			KDELR3		CTSK		TMEM43		CAPZA1	USP11
	ELMO1	DDX3X	FTL			RCN2		SPTBN1		TMEM70		RAB8B	PDLIM4
	HDAC7	CCNL1	IFI6			FKBP9		CKB		CAVIN1		MAP3K8	TBCA
	CASTOR1	ITPK1	TMEM170A			BMP4		KCTD12		SMARCD3		PSAP	DST
	LMCD1	TLN1	SULT2B1			HOPX		SELENOK		FAM13B		ARPC2	PPP3CA
	LITAF	SELENOK	ECT2L			PHACTR2		LAPTM4B		PBXIP1		SLA-DQA1	MBOAT2
	ARL15	HIVEP2	RNASE4			REEP3		FOS		PARVA		EIF4A1	RETREG1
	RPS25	CD151	BCAS1			LHFPL2		AHR		FKBP1A		CSF1	ZMYND8
	IL33	MAOA	GPX4			SDF4		AGRN		YBX1		TALDO1	POLR3K
	LOC100519082	LOC110259223	KIF3B			IL11RA		IL6ST		SEM1		UPP1	PRNP
	RPS3	LOC100627868	DYNLRB1			MEIS1		TMEM43		ZNF503		LIPA	H3F3A
	A4GALT	ELL2	C4BPA			ZBTB20		HOOK3		MAP7D1		NPC2	LOC100736603
	EFNB2	EFNB2	MOK			LOC100736974		FKBP1A		S100A6		TIMP2	COX6A1
	ID2	GALNT18	LRRC51			CST3		ADD3		CCSER2		NFE2L2	ETNK1
	CRIP2	FAT1	MT-CYTB			CCNI		HBP1		ARHGAP42		ARG2	PERP
	LGMN	COL18A1	MOB1B			LAPTM4A		RPA3		FMNL2		ALDOA	COX7A2
	CKS2	NAF1	PAOX			MAOA		SQLE		PKM		CSGALNACT2	MDH2
	LUZP1	ATF3	NME9			MPZL1		HMGB2		CAP1		EIF1	ACADSB
	RHOA	DBNDD2	TXN			RBMS1		NIN		ST5		PEA15	RCBTB2
	ST8SIA4	JUND	SFT2D1			REXO2		ZNF462		PTMS		SDCBP	ATP5F1
	RPL15	DUSP3	ECHS1			ARL6IP5		HNRNPH1		PPDPF		GLA	XBP1
	SERPINH1	MAT2A	C5H22orf23			CD44		SERPINE2		ALDOA		VIM	SCAP
	PDLIM4	ADCY6	GRTP1			GLB1		SON		TUBA1A		MSN	ERP29
	H3F3A	BHLHE40	MT-ND3			LMNA		NOC3L		SKP1		ENO1	LOC110257148
	EIF1	BRD2	MRPL22			AVIL		HTRA1		SERF2		IFNGR1	C1H18orf32
	ID1	PLCB1	FAM174A			BIN1		DDX17		LOC100524254		NFKB2	NDUFA7
	NFE2L1	SFPQ	MT-ND5			MYADM		TMED10		OST4		ARPC1B	PRDX3
	H2AFZ	SLC25A4	LOC102165015			LMO4		HSPA5		FRY		RAP2B	DNAJB9
	SYPL1	SOX13	MT-ATP6			GINM1		CSTB		WDR1		TPM3	BEX4
	BTF3	ANKRD10	TNFAIP8L1			LOC102159087		MAPRE2		UHRF1BP1L		JPT1	EPCAM
	CXCL2	MEF2D	TMPRSS2			RBPJ		USP53		NPTN		ATP6V0E1	SARAF
	EIF4A1	ATP1B3	APPL2			CDKN1C		RNASE4		SH3BGRL		BAZ1A	PNISR
	LEPROT	KLF9	ANKRD42			VKORC1		KLF7		NDUFB9		PHF11	S100B
	TAP1	SORBS2	PCNX4			SH3BGRL3		TSC22D3		LRRFIP1		SCPEP1	LOC100152306
	MYH9	HADHB	LAP3			CCPG1		TSC22D2		SERTAD4		LOC733637	SUMO2
	TIMP3	LOC100622859	ARL6IP1			KCTD12		CAT		ROCK1		ATP6V1F	FAM98A
	IFI44L	LOC100738859	ADIG			ATP6V0D1		CLK1		LOC733637		EID3	SMDT1
	IFNGR1	KLF10	CYB561			NUPR1		CALU		GNG10		MAP1LC3B	POLR2I
	C8H4orf48	PTPRK	GJB7			F2R		CADM1		RHOC		PRR13	CHCHD4
	MYADM	C9H1orf21	SLC44A1			SELENBP1		CD44		SRF		OGFRL1	CKS2
	FBLN2	SMIM12	FBXW9			SERPINE2		RAP1A		LAMB2		LOC100522887	CCDC115
	ITM2B	HIPK3	LOC110261493					NAV2		LDHA		VASP	CIRBP
	DPYSL2	UGCG	CFAP44							RBBP7		CCDC88A	C5H12orf75
	TGFBR2	ETS2	SOX2							PPP1CB		GABARAP	KREMEN1
	DUSP1	COQ10B	SMPD2							BLOC1S1		MPP1	FAM3C
	TJP1	LMO4	PCM1							EIF4G2		RAB7A	DHX40
	LTBP4	YBX3	TSTD1							ADGRE5		EFHD2	CMC2
	RHOB	EPS8	PTPN18							DHRS3		PLIN2	CLDN7
	RPS14	CDKN1A	EYA2							RBFOX2		ATP6V1G1	KLHL11
	WFDC1	EHD1	TMEM231							DCTN6		SUSD6	NME3
	RPS15A	FOSL2	LRPPRC							ATP5J2		SLA-DQB1	STRADB
	QKI	PDLIM5	FBXO36							CITED2		OSTF1	COX5B
	RPL3	MDH1	SPHKAP							LAMTOR4		CLEC2D	TSPYL1
	UBB	MFHAS1	CHMP4B							SQOR		ATP6V1B2	MVP
	GNAI2	VCL	DNAL4							CTSK		PABPC1	ELOVL5
	STX11	B4GALT5	CLDN3							REXO2		MTSS1	MPHOSPH9
	ITGA6	CLK1	NSMCE1							ARMC10		RNF149	YAE1D1
	CD151	ID2	MAL2							TNFRSF12A		LY96	NDUFC2
	ARHGAP29	CEBPB	LOC100525590							NDUFB1		C13H21orf91	DDX5
	FILIP1	IER2	MT-COX3							NSMCE1		NOP10	LOC100620827
	PPP1R15A	SMARCA5	TM9SF2							ISCU		ABRACL	TEAD1
	GJA1	CDKN1C	NDUFB2							CAPN2		CYTH1	ID2
	GABARAPL1	IER5	CFAP52							CAPZB		RBPJ	HPS4
	MT2B	AFF4	CFAP161							PDLIM5		RHOC	TOX3
	DDX5	GADD45A	CLTA							FAM168B		PKM	TVP23B
	FKBP5	NR4A2	GJB3							CST3		CHMP2A	SLK
	SYNE2	PACSIN2	SNX4							KIF5B		AHCTF1	ALCAM
	HSD3B7	LOC100518827	SLC20A2							ANO6		CDC42	LOC106506763
	FRYL	PICALM	NDFIP2							SORBS2		GRN	ZBTB18
	TUBB6	TRPC1	CMTM8							ATPIF1		HNRNPF	PRKCSH
	EIF4A2	ENAH	IQCA1							MSRB1		LOC110259674	YWHAH
	RPL35	LOC100525935	FTH1							NDUFA4		PLEKHB2	LOC100525572
	PSMA6	USP6NL	LCN2							ACTR3		SLA-DRB1	SHROOM3
	LAMB1	BCL6	SPAG6							CD44		DDX5	NCBP2
	ARHGDIB	HADHA	LOC100515685							REEP3		NFKBIA	ABCC5
	AP1S2	CSRNP1	FAM229B							CHPT1		SLA-DRA	LNPK
	SNRPD2	THBS1	C10H9orf24							LTA4H		ARL8B	AP1M2
	RPL26	MIDN	ACSF2							BANF1		B3GNT2	CUX1
	LOC100522887	BCAS2	MT-COX2							DYNLT1		TSPO	NDUFA6
	KITLG	CSRP2	IFT172							MRPL33		ST8SIA4	NDFIP1
	CCDC85B	BNIP3	CD55							MAF1		BTG1	DDX17
	C17H8orf4	UGP2	PIR							HMGN2		DDA1	CUNH14orf2
	BCAM		NDUFB4							PEBP1		S100A6	KRT18
	NCK1		C9H11orf70							SEPT7		CD164	BORCS5
	PLK2		PSENEN							NDUFA3		RNF13
	MGST3		GRAMD2B							GARS		SRSF5
	UBC		LOC100523871							SEC31A		RAC1
	TUBA1B		DUPD1							CTNNA1		BZW1
	IRF9		DRC7									TIPARP
	KARS		CCDC170									TAGLN2
	SERINC3		CLN3									SLC46A2
	SLA-8		TMEM216									RHOA
	PRSS23		LRRC71									IFNGR2
	VAMP5		MARC2									CYSTM1
	CD63		MED31									PRCP
	RASAL2		DNAH9									ARPC4
	ABLIM1		PRR13									ATP1B3
	SERF2		FAM161A									MFSD14A
	RPS21		SPEF1									IQGAP1
	KLF7		UBALD2									GNAI2
	RPL22		TIMM17B									ATP6AP1
	LRG1		VWA3A									LASP1
	RFTN2		TRIM29									MAPK6
	NCOA7		MAPK15									RCAN1
	RASSF1		MYOF									IL1RAP
	PTMS		MVP									QKI
	LFNG		OAZ1									SLC3A2
	ARHGDIA		SPATA18									PPP2CA
	LOC102157763		F2RL1									LAMTOR5
	SCARB1		CCDC115									TNFAIP2
	MTUS1		GK									UGCG
	CTSB		WDR38									CTSA
	ADAMTS9		MED24									LAMP2
	APP		MT-ND1									RNF19A
	PLSCR1		CDHR3									TET2
	PITPNC1		DZIP1L									ACTR2
	MKL2		ELOB									KMT2E
	MBNL1		TTC21A									TXNRD1
	ADAM10		C7H6orf62									DEGS1
	HMGB1		PDCD6									DNAJA1
	DNAJA1		CDRT1									DDX39A
	RBM3		LOC110260348									RARA
	RSRC2		ANKRD66									BIRC3
	MYLIP		BSCL2									SP3
	IFNAR1		C3H7orf50									MXD1
	SASH1		USP2									IFI6
	TRA2B		TNNI3									RAP1A
	RAB5C		HMGCR									MAPRE1
	ITGA1		HSPB11									PRDX1
	CAVIN3		SPAG16									CYBRD1
	TMEM50A		HYDIN									ANXA5
	PGM2		MGAT4C									ATP6V1E1
	TWF2		RUVBL2									CD99
	CLIC1.1		FOXA1									FCGRT
	NPDC1		LZTFL1									ETHE1
	ANXA2		MT-ND4									ELF1
	TSNAX		MMP7									CXCL2
	NPC2		IRF3									CCDC82
	MMP2		AHSA1									PGAM1
	LMNA		PROM1									UBAP1
	GLO1		TSPYL1									MFSD1
	PSME1		SPATA6L									GNG2
	TAF1D		PKIG									TMBIM6
	VASP		GABARAPL2									BNIP3L
	C5H12orf57		KLHDC7A									ATP2B1
	SRSF3		MIF									M6PR
	ENPP2		TNIP3									RNF19B
	SNX3		SPATA6									LOC110255544
	MAPK3		CCDC187									SSH1
	CASP7		AK9									ITM2C
	DNAJB4		LOC102160975									CST3
	UTRN		PLS1									RAC2
	SNTB2		EPCAM									LAMTOR1
	NDRG1		GABARAP									AP2S1
	LOC100513601		TF
	PRCP		RBM47
	PROS1		DYNLL2
	LOC102159828		CCDC160
	TNFRSF1A		CCDC146
	LRRFIP1		SAA3
	STX12		SC5D
	TSC22D3		SPATA33
	SNRK		ELOF1
	ZBTB16		LRRC18
	NAA20		CSPP1
	PLPP3		FMC1
	RNF122		PDE6C
	CMIP		LRRC56
	HINT1		LOC100512448
	GRN		C1H14orf37
	NOP10		CCDC40
	RAP1B		PSMA7
	ITGB1		HMGCS1
	UBE2D3		NAA38
	PPFIBP1		CYP2D25
	ZFP36		EFCAB12
	SETX		ATP6V1G1
	ARPC5L		ATP11A
	TIMP1		PRKCG
	OSTF1		SCD
	HSP90AB1		ABRAXAS2
	CNBP		MSMO1
	G3BP1		CEP83
	WWTR1		NEDD4L
	CTSS		DAW1
	S100B		RSPH9
	CD81		CFAP69
	TMEM123		C3H16orf54
	RRAS		TMEM30B
	APBB2		LOC100524097
	SLC39A1		GOLGB1
	ELK4		GSR
	SUMO1		CHRAC1
	BRD2		PPM1G
	EIF2AK2		DNAH12
	PXN		IFT88
	JAG1		PTPRJ
	CORO1C		CFAP70
	ZFP36L1		IFT74
	ETS2		GNG5
	TNIP1		TTLL1
	VAMP8		ATOX1
	TRIB2		KLHDC9
	PDK4		CCNA1
	GPRC5B		ARMC3
	SORBS3		PSMA2
	MGAT1		KIF27
	SERTAD1		DNAH10
	TMED9		CCDC33
	KLF4		CETN3
	ARL6IP6		IQUB
	SPRY1		UBE2A
	VAMP3		LOC102162428
	RGS2		DRC3
	MARVELD1		ST6GALNAC2
	FTH1		AKR1C1
	BTG1		SREBF2
	PSMA3		LOC102157627
	TUBB		LOC110257787
	HNRNPH1		LOC100523244
	SYF2		KATNB1
	CDC42		AIF1
	HYPK		ATXN2
	SHISA5		MISP3
	SNRPG		ACSM3
	POLR2K		GLIS3
	LOC100622481		CATIP
	TAX1BP3		LOC110262202
	LOC100516606		PPIL6
	COL18A1		LOC100522551
	SSB		CCDC190
	SNRPB		EFCAB1
	TSPAN14		LOC102160053
	MAGI1		DNAJA4
	GADD45A		WDR54
	ENO1		CCDC65
	CTSC		ENO4
	IRF1		MAPK1
	LOC100524254		LOC110257085
	SEPT10		NEK10
	GALNT18		RBM38
	HNRNPF		PLEKHS1
	CDC42EP3		MAP1B
	HOOK3		INO80B
	SLC38A2		MNS1
	MACF1		LOC100156293
	RGL2		LDLRAD1
	TPM4		BLCAP
	DDX3X		DNALI1
	EML4		RABGAP1L
	CCND3		MGMT
	BZW1		TNFAIP8
	SNAP23		RABL2B
	KMT2E		CEP290
	F2R		CFAP20
	TRIOBP		FAM221A
	LOC100519675		C6H19orf81
	PKM		BABAM2
	KLF9		DNAH3
	BNIP2		FBXO15
	CAPN2		ARRDC1
	SMAGP		PRR15
	RBM39		ADORA2B
	BHLHE40		SMIM10
	WSB1		MAK
	LYPLA1		PTP4A1
	SPTAN1		LOC110260353
	CD46		TRAK1
	HSPB1		DCDC2
	IL13RA1		WBP1
	SCPEP1		DNAH11
	POMP		LOC780435
	SPAG9		H3F3A
	ELF1		SPEF2
	SMIM15		TMEM54
	TMEM173		ARHGEF38
	MFAP1		GNG12
	RBM18		IFT43
	LOC110257905		CD68
	POLR2J		SERPINB5
	MYO1C		RSPH3
	N4BP1		DNAH6
	SERINC5		CAST
	GPX1		IFT22
	TSC22D1		CBY1
	FOS		RHPN2
	SBDS		LOC110256013
	PELO		TEKT1
	CD320		KIAA1549
	KIAA1551		ANK3
	TMEM50B		LOC102158037
	TP53		STK33
	CHMP5		DYDC2
	ARPP19		DNAH2
	STMN1		PRRG4
	NAA38		WDR78
	RAB13		SLC2A1
	GPCPD1		RPA3
	HSPA6		C3H2orf70
	RAC1		LOC110256294
	NEDD9		LHB
	TCEA2		LRRC74B
	HTRA1		TACC2
	MIF4GD		KIAA1456
	LOC110255511		SEMA3E
	AFDN		LOC110261680
	RPL7L1		AGBL2
	AIP		UROS
	TNS2		LOC102161478
	RBM8A		COQ7
	LOC110261249		SPATA17
	ARPC1B		CIPC
	CALCOCO2		CLCN3
	SRSF7		SLC2A13
	FOSL2		EPB41L5
	ELOVL7		SLC9A7
	HNRNPM		RNFT1
	CRK		DNAH1
	RPIA		DNAH7
	GADD45B		NPHP1
	C10H9orf3		TCP11
	ARHGEF2		MYH14
	SIAH1		PLEKHG6
	ASRGL1		NAT14
	OPTN		OGFOD2
	RGCC		WDR13
	RHOG		STRBP
	MRPS25		SYNE1
	CCT4		C8H4orf22
	RDX		APITD1
	MEAF6		KAZN
	PRRC2C		MSMB
	DDIT4		CFP
	DGKH		FAM102B
	ARL2		ZDHHC1
	PLXDC2		WDR49
	JUNB		FANCI
	UBXN1		NQO1
	CTNNB1		TMEM42
	PLEC		SLC5A3
	LOC100627868		OSCP1
	KLF13		CYP2J34
	MED4		DNAL1
	PRELID1		ATP2C2
	CAPZB		CCP110
	TANC1		FMO5
	SEM1		DNAI2
	RIT1		ARMC2
	RBMS1		SMAD2
	NDFIP1		CTSL
	ARL6IP1		PTPN3
	DYNLT3		UBL5
	PRR12		CDKL1
	KIAA1191		DUSP14
	CNIH1		ZC2HC1A
	RPS6KA3		GALNT18
	PPP1R10		GRHL2
	INO80C		LOC100624137
	CLK1		TDRP
	CCNL1		TTC38
	STRAP		SPATA24
	ELOVL1		GEMIN5
	SEC11A		GCLC
	C2H11orf98		LOC110260002
	TMEM243		LOC100624032
	YES1		B9D2
	SF3B6		MAP9
	YWHAE		NNAT
	EIF4H		LLGL2
	HEXIM1		IFFO2
	PTBP1		LOC102163957
	KLF6		CNDP1
	TMEM230		CACHD1
	JTB		VEGFB
	ZDHHC12		NIN
	BIRC3		C8H4orf48
	KTN1		LPGAT1
	TSPO		BMP2K
	ARL6IP5		NADK
	U2AF1		EGLN3
	FUNDC1		RIIAD1
	PPP2R2A		ANXA8
	TXNL1		WDR90
	TXNDC17		PLSCR1
	AKAP13		LOC110259529
	PFDN1		SCIN
	MBNL2		CACNG6
	CDC42EP1		CLHC1
	RRP15		G6PC3
	NFKBIA		KRCC1
	COX17		CEP170B
	RAB7A		MAPRE3
	SMAD5		TTLL9
	C2H1orf35		LOC100517025
	PEF1		MARS2
	PHF5A		TOGARAM1
	JMJD1C		AGR2
	MAP1LC3B		IFT52
	LIMS1		TOGARAM2
	BCAP29		IQCE
	SRSF5		TOM1L1
	MAX		KCTD17
	INSR		BCL10
	DDX21		CFAP65
	PKP4		IQCG
	HEY1		WFDC3
	HNRNPC		GSPT2
	FAM126A		UBLCP1
	PKN1		MTA1
	PSME2		LOC100739463
	GLUD1		NME7
	PPP2R5A		SCNM1
	CDKN2AIPNL		B3GNT7
	WASF2		LRRC36
	TRA2A		LOC100739508
	JAK1		SIRT3
	SKIL		ADGB
	CTNNA1		ENKD1
	NOP58		C13H21orf2
	FAM107A		CFAP77
	NRBP1		TSNAXIP1
	DDX17		ZMYND12
	EID3		ANKRD22
	SRSF10		AKAP14
	PAK2		CCDC113
	LTBR		IL10RB
	UBR5		CFAP73
	PSMD4		LOC106504991
	HBP1		BBS2
	ANP32E		DEUP1
	SAFB2		SSBP4
	NR1H2		SERPINI2
	ACTR1A		LSM14B
	DRAP1		ZC2HC1C
	APLP2		LCN5
	PTTG1IP		LOC110257572
	PCMT1		CCDC39
	DNAJC8		AXDND1
	YWHAB		MED29
	LOC100515290		FBXL20
	CHCHD7		RGS4
	RAB14		SOBP
	POLR2I		SRP9
	HNRNPA0		TMEM59
	HSPH1		BRI3
	REEP3		RPS6KA3
	GUK1		SLC25A33
	CNIH2		KCNK1
	TMBIM1		SOX21
	PTPN18		GLYR1
	CDC42EP5		ZNF146
	LOC102163816		BRD7
	CWF19L2		NIPAL1
	GMNN		PEPD
	IFRD1		MAT2B
	ANXA7		PNRC1
	ENY2		TMC4
	GINM1		DUSP5
	NOP56		TEX264
	SLU7		DDAH2
	SAMM50		MIPEP
	TAPBP		ARHGAP5
	COQ10B		OCLN
	FNDC3A		PFDN2
	APOOL		TSC22D1
	CD47		IRF6
	ZNF609		RUVBL1
	IRF2BPL		SDF4
	SARNP		MT-COX1
	AKIRIN2		FAM213A
	EWSR1		PTBP3
	FOXP1		MAN1A2
	IER2		IRX3
	CYFIP1		SQLE
	ANP32A		AKAP9
	LOC100621455		VAMP8
	EPN1		CXADR
	TPD52		RAB25
	MDK		HIST1H2BD
	RALA		HNRNPF
			ALCAM
			MRLC2
			F3
			SLC26A2
			NELFE
			PSMB1
			TM9SF1
			MCRIP1
			IFT20
			PSMA4
			CFI
			SELENOF
			HSD17B8
			CAPNS1
			PSME2
			WRB
			MINOS1
			CEBPD
			HECTD1
			DPY19L4
			KLF4
			PGRMC1
			CUTA
			NDUFA2
			GMDS
			HIPK3
			MT-12SrRNA
			CD9
			CEBPB
			SH3GLB1
			PRR15L
			RBX1
			ATP5I
			LOC106504299
			TUBA4A
			HTATIP2
			CHMP2A
			ATP2A2
			RFK
			DEGS1
			C2H19orf70
			TMEM125
			PTOV1
			NDUFAF3
			SPAG7
			KRT19
			CUNH9orf142
			TKT
			LOC100513133
			C3H16orf89
			RNASEK
			LRPAP1
			GSTO1
			RTN4
			MDK
			LOC100512560
			PFDN5
			TRIB1
			SERTAD1
			JUND
			DPY30
			UBE2B
			SAP18
			NFKBIZ
			CHIC2
			ZKSCAN1
			NEDD8
			SLIRP
			DAZAP2
			TRAPPC2L
			ANKRD12
			CPD
			CHCHD5
			CTNND1
			KRT8
			MT-ND4L
			SRSF2
			METTL9
			LOC110257335
			NDUFB5
			HYI
			AK1
			RWDD4
			FAM162A
			SIVA1
			MRPL41
			CDH1
			UAP1
			INSIG1
			SNRPB2
			FARSB
			RNF130
			HERPUD1
			ZNF609
			POR
			PAM
			DDIT3
			LOC100519082
			ATF3
			SLC39A8
			YWHAE

## Sheet: Serous
Serous cell
Marker genes, ranked by avg_logFC
Thresholds: Minimun FDR: 0.05, Minimum avg_logFC: 0.5
Gene symbol	p-value	avg_logFC	pct.1	pct.2	p_val_adj
OBP2B	0	3.18237	0.834	0.077	0
BPIFA1	0	3.09464	0.988	0.237	0
BPIFB1	0	2.97259	0.874	0.197	0
DMBT1	0	2.90105	0.984	0.067	0
PGLYRP1	0	2.89388	0.987	0.077	0
PHEROC	0	2.35897	0.536	0.033	0
PIGR	0	2.3305	0.953	0.133	0
CRISP3	0	2.01634	0.965	0.141	0
VMO1	0	1.86159	0.945	0.164	0
AQP5	0	1.85171	0.937	0.087	0
LOC110256043	0	1.73153	0.68	0.094	0
OLFM4	0	1.56867	0.701	0.037	0
BPIFB5	0	1.54991	0.451	0.036	0
TAC4	0	1.42391	0.886	0.097	0
CLDN10	0	1.36095	0.898	0.16	0
LTF	0	1.31369	0.556	0.061	0
PRDX5	0	1.26329	0.977	0.365	0
CFD	0	1.22429	0.99	0.477	0
SEC11C	0	1.17638	0.95	0.385	0
S100A14	0	1.16373	0.955	0.189	0
S100A1	0	1.16066	0.918	0.149	0
SLC12A2	0	1.14773	0.941	0.227	0
KRT18	0	1.13115	0.96	0.215	0
A2M	0	1.06406	0.64	0.087	0
WFDC2	0	1.06306	0.904	0.231	0
PHGDH	0	1.04798	0.901	0.143	0
PAEP	0	1.04545	0.312	0.017	0
CYP4B1	0	0.996425	0.977	0.216	0
EHF	0	0.958911	0.947	0.233	0
FXYD3	0	0.94371	0.972	0.277	0
FKBP11	0	0.896523	0.936	0.397	0
SLCO1A2	0	0.870807	0.789	0.06	0
KRT8	0	0.846568	0.983	0.319	0
XBP1	0	0.816182	0.947	0.45	0
SERP1	0	0.789403	0.962	0.498	0
UGT1A6	0	0.773343	0.872	0.202	0
CLDN3	0	0.761319	0.929	0.217	0
ATP2A3	0	0.751301	0.761	0.14	0
SPINT2	0	0.742006	0.972	0.395	0
AZGP1	0	0.712467	0.771	0.093	0
ST3GAL4	0	0.69251	0.832	0.197	0
CCL28	0	0.692225	0.786	0.111	0
ALDH1A3	0	0.687934	0.531	0.047	0
KIAA1324	0	0.681421	0.779	0.101	0
NANS	0	0.673404	0.865	0.233	0
SEC61B	0	0.661141	0.974	0.732	0
EPCAM	0	0.654439	0.933	0.251	0
HOMER2	0	0.647459	0.788	0.115	0
NDRG2	0	0.633927	0.948	0.406	0
SPDEF	0	0.61535	0.787	0.088	0
GGH	0	0.606038	0.83	0.207	0
SLC5A1	0	0.605878	0.704	0.087	0
P4HB	0	0.597731	0.924	0.407	0
CEACAM1	0	0.588501	0.705	0.082	0
MRPS18A	0	0.58684	0.891	0.349	0
PRSS8	0	0.585195	0.747	0.107	0
LRRC26	0	0.584547	0.679	0.089	0
ATOX1	0	0.580858	0.956	0.515	0
TMEM254	0	0.569127	0.758	0.176	0
KCNN4	0	0.567824	0.658	0.062	0
RAC2	0	0.561177	0.779	0.101	0
PRDX4	0	0.553307	0.886	0.422	0
F5	0	0.549488	0.662	0.056	0
TESC	0	0.546025	0.75	0.097	0
TSTA3	0	0.543326	0.875	0.286	0
ETV1	0	0.542644	0.75	0.177	0
AQP3	0	0.542373	0.905	0.243	0
GPT2	0	0.541037	0.716	0.107	0
SSR4	0	0.529821	0.974	0.852	0
TFF3	0	0.527215	0.938	0.221	0
CITED4	0	0.520144	0.776	0.215	0
NUCB2	0	0.517864	0.726	0.226	0
NUPR1	0	0.513602	0.717	0.258	0
RHOV	0	0.513207	0.619	0.082	0
SDF2L1	0	0.511356	0.596	0.127	0
TSPAN33	0	0.500624	0.706	0.153	0
CYP1B1	3.48132e-283	0.519674	0.263	0.055	6.81642e-279
LOC102158335	1.72338e-154	0.844298	0.65	0.513	3.37439e-150
RN18S	4.2831e-23	0.629271	0.836	0.797	8.3863e-19

## Sheet: Endo
Endothelial cells
Marker genes, ranked by avg_logFC
Thresholds: Minimun FDR: 0.05, Minimum avg_logFC: 0.5
Gene symbol	p-value	avg_logFC	pct.1	pct.2	p_val_adj
PLVAP	0	3.38476	0.923	0.034	0
PECAM1	0	3.08511	0.986	0.03	0
AQP1	0	2.84601	0.94	0.054	0
FABP5	0	2.73283	0.92	0.429	0
CD74	0	2.68797	0.909	0.039	0
ITM2A	0	2.65475	0.902	0.056	0
GNG11	0	2.49452	0.972	0.152	0
CLDN5	0	2.42229	0.658	0.013	0
RAMP2	0	2.38717	0.728	0.212	0
FAM167B	0	2.28141	0.802	0.007	0
ACKR1	0	2.25941	0.294	0.006	0
APOA1	0	2.14682	0.66	0.035	0
CD93	0	2.07169	0.88	0.062	0
CD36	0	1.99969	0.66	0.063	0
SLA-DRA	0	1.97374	0.675	0.02	0
LOC102161418	0	1.93132	0.828	0.222	0
IGF2	0	1.89958	0.842	0.08	0
EGFL7	0	1.87224	0.728	0.059	0
IFITM1	0	1.87103	0.698	0.17	0
SLA-DQB1	0	1.8641	0.755	0.019	0
CYYR1	0	1.86106	0.801	0.014	0
SLA-2	0	1.86005	0.978	0.457	0
ENG	0	1.85415	0.781	0.05	0
BTNL9	0	1.84207	0.5	0.006	0
SLA-3	0	1.82293	0.9	0.221	0
CLEC14A	0	1.81638	0.8	0.026	0
VWF	0	1.81412	0.66	0.013	0
PCDH17	0	1.80466	0.768	0.041	0
ECSCR	0	1.76617	0.797	0.136	0
SLA-DRB1	0	1.76424	0.695	0.026	0
B2M	0	1.7517	0.988	0.777	0
SLA-1	0	1.75014	0.865	0.334	0
EMCN	0	1.71071	0.765	0.009	0
ISG12(A)	0	1.70739	0.749	0.146	0
TMSB10	0	1.7048	0.999	0.884	0
HYAL2	0	1.65424	0.623	0.131	0
IL3RA	0	1.6371	0.612	0.008	0
GPIHBP1	0	1.62384	0.444	0.005	0
ADGRL4	0	1.618	0.714	0.008	0
SLC9A3R2	0	1.61225	0.605	0.241	0
TMEM88	0	1.6059	0.604	0.032	0
ESAM	0	1.60133	0.81	0.09	0
ISG15	0	1.56858	0.521	0.152	0
FLI1	0	1.53993	0.679	0.013	0
CLEC3B	0	1.5353	0.521	0.012	0
CD34	0	1.51436	0.74	0.08	0
LOC100156073	0	1.50756	0.698	0.02	0
MMRN2	0	1.48214	0.662	0.027	0
SELENOP	0	1.4745	0.892	0.436	0
CAVIN2	0	1.47415	0.667	0.084	0
CCL24	0	1.45511	0.449	0.012	0
MYCT1	0	1.4541	0.669	0.014	0
PLAT	0	1.45392	0.479	0.034	0
PODXL	0	1.44922	0.489	0.011	0
IFI6	0	1.44187	0.641	0.2	0
ELK3	0	1.43802	0.715	0.088	0
PSAP	0	1.43644	0.943	0.717	0
CAV1	0	1.43412	0.956	0.267	0
KLF2	0	1.42343	0.618	0.204	0
TMSB4X	0	1.41756	1	0.983	0
CLEC2B	0	1.40841	0.553	0.007	0
LOC100626247	0	1.40081	0.771	0.411	0
LPAR6	0	1.36206	0.644	0.278	0
SGK1	0	1.3524	0.635	0.276	0
LOC110255205	0	1.34788	0.598	0.012	0
SLA-DQA1	0	1.33285	0.573	0.013	0
CDH5	0	1.32124	0.616	0.014	0
IPO11	0	1.30219	0.604	0.049	0
TSPAN13	0	1.30124	0.837	0.568	0
ERG	0	1.29609	0.607	0.014	0
C14H10orf10	0	1.27589	0.428	0.043	0
PTPRB	0	1.24889	0.564	0.015	0
MSN	0	1.24422	0.746	0.164	0
FKBP1A	0	1.22638	0.828	0.562	0
FXYD5	0	1.22491	0.632	0.034	0
APOLD1	0	1.21594	0.482	0.046	0
FXYD6	0	1.21281	0.659	0.335	0
JAM2	0	1.21052	0.63	0.126	0
LOC100624226	0	1.20713	0.588	0.17	0
PLPP1	0	1.18476	0.699	0.255	0
IGFBP7	0	1.16423	0.748	0.351	0
HSPG2	0	1.15864	0.694	0.207	0
ADAM15	0	1.13247	0.496	0.071	0
TCN2	0	1.12458	0.6	0.167	0
EMP1	0	1.1172	0.78	0.229	0
COL4A1	0	1.10949	0.774	0.291	0
SDCBP	0	1.09181	0.825	0.572	0
FAM198B	0	1.07869	0.395	0.013	0
PDLIM1	0	1.06764	0.752	0.382	0
AHNAK	0	1.05557	0.693	0.399	0
TMEM204	0	1.04928	0.393	0.014	0
TPM3	0	1.04838	0.846	0.603	0
TNFSF10	0	1.03315	0.466	0.04	0
CD59	0	1.0294	0.748	0.365	0
ETS1	0	1.02224	0.539	0.08	0
TSPAN12	0	1.01966	0.604	0.266	0
CAV2	0	1.01081	0.718	0.199	0
EMP2	0	1.00963	0.595	0.191	0
NTAN1	0	1.00846	0.653	0.31	0
CALCRL	0	1.00636	0.485	0.048	0
S100A16	0	1.00432	0.77	0.464	0
CDH13	0	0.999455	0.566	0.104	0
EHD2	0	0.996094	0.605	0.149	0
S100A10	0	0.99459	0.903	0.669	0
CAVIN1	0	0.987963	0.781	0.264	0
SPTBN1	0	0.984444	0.693	0.501	0
FCGRT	0	0.975268	0.749	0.527	0
STOM	0	0.973793	0.793	0.402	0
FAM110D	0	0.966374	0.383	0.004	0
APLNR	0	0.958266	0.313	0.005	0
TAGLN2	0	0.955284	0.889	0.756	0
LOC100514147	0	0.943102	0.36	0.007	0
PHACTR2	0	0.942812	0.55	0.193	0
S1PR1	0	0.940553	0.447	0.019	0
DOCK9	0	0.940145	0.486	0.143	0
LOC733637	0	0.938919	0.925	0.837	0
TIE1	0	0.932798	0.442	0.016	0
RFLNB	0	0.924892	0.403	0.035	0
RALB	0	0.921621	0.523	0.153	0
MMP28	0	0.915109	0.347	0.025	0
KANK3	0	0.905408	0.391	0.005	0
ARAP3	0	0.90047	0.426	0.008	0
MECOM	0	0.89301	0.426	0.103	0
ECE1	0	0.892856	0.537	0.26	0
RASIP1	0	0.886204	0.427	0.022	0
LXN	0	0.875775	0.429	0.135	0
RAPGEF3	0	0.867286	0.428	0.041	0
LOC100516820	0	0.86671	0.413	0.007	0
ID3	0	0.866324	0.659	0.222	0
TCF4	0	0.862912	0.481	0.126	0
ADGRG1	0	0.850278	0.53	0.249	0
TEK	0	0.846064	0.399	0.006	0
AKAP2	0	0.842069	0.595	0.246	0
YBX3	0	0.838346	0.688	0.447	0
EDN1	0	0.837135	0.298	0.058	0
ASS1	0	0.836739	0.347	0.022	0
RPS28	0	0.835194	0.998	0.991	0
LAPTM5	0	0.831676	0.44	0.032	0
PLXND1	0	0.826024	0.409	0.038	0
PALMD	0	0.807971	0.423	0.148	0
GALNT15	0	0.804872	0.356	0.009	0
CLEC2D	0	0.804604	0.401	0.032	0
LIMS2	0	0.796304	0.439	0.065	0
COL4A2	0	0.794812	0.603	0.232	0
RASA4B	0	0.792975	0.352	0.019	0
PLS3	0	0.792967	0.524	0.161	0
COL15A1	0	0.791387	0.342	0.05	0
GGTA1P	0	0.789178	0.433	0.069	0
ITIH5	0	0.779627	0.442	0.12	0
SOX18	0	0.77785	0.31	0.004	0
MGLL	0	0.770276	0.379	0.031	0
SLA-DMA	0	0.768626	0.348	0.023	0
SLC16A14	0	0.763691	0.321	0.008	0
CD99	0	0.763375	0.892	0.744	0
PDE2A	0	0.761507	0.34	0.011	0
MFNG	0	0.758216	0.344	0.007	0
OAS1	0	0.749615	0.3	0.005	0
ITGA5	0	0.747364	0.412	0.042	0
CLDND1	0	0.746865	0.47	0.153	0
TXNIP	0	0.746706	0.918	0.789	0
CLEC1A	0	0.745059	0.315	0.002	0
CLIC2	0	0.741868	0.388	0.034	0
FLT1	0	0.740064	0.347	0.007	0
ADGRF5	0	0.730674	0.309	0.014	0
MEOX1	0	0.727183	0.289	0.002	0
PTPRM	0	0.726263	0.367	0.045	0
LOC100523870	0	0.725081	0.352	0.051	0
SHROOM4	0	0.723782	0.351	0.047	0
KDR	0	0.720392	0.316	0.01	0
ROBO4	0	0.716736	0.322	0.007	0
FAM111A	0	0.714539	0.366	0.072	0
PSMB8	0	0.713885	0.428	0.09	0
LDB2	0	0.713293	0.368	0.029	0
ABLIM3	0	0.688726	0.304	0.023	0
SLA-6	0	0.685089	0.468	0.161	0
CYSLTR2	0	0.685063	0.353	0.039	0
MEF2C	0	0.684979	0.511	0.115	0
NPR1	0	0.678082	0.315	0.004	0
SRGN	0	0.676475	0.269	0.024	0
FMO1	0	0.674168	0.259	0.02	0
VEGFC	0	0.672874	0.278	0.021	0
SPARCL1	0	0.671902	0.746	0.263	0
LAPTM4A	0	0.671829	0.937	0.877	0
GSDMD	0	0.670997	0.353	0.075	0
ARHGEF3	0	0.668471	0.334	0.02	0
C10H1orf115	0	0.661065	0.28	0.008	0
PXDN	0	0.652733	0.347	0.052	0
LOC110255210	0	0.647719	0.31	0.028	0
ABCB1	0	0.64764	0.279	0.005	0
TM4SF1	0	0.639782	0.828	0.46	0
SH2D3C	0	0.636523	0.337	0.03	0
ICAM2	0	0.632324	0.286	0.005	0
THBD	0	0.627237	0.288	0.022	0
VIM	0	0.624268	0.852	0.344	0
PLEKHO1	0	0.619132	0.356	0.052	0
PRKCH	0	0.606629	0.317	0.066	0
CFL1	0	0.600444	0.975	0.949	0
IFITM3	0	0.589769	0.953	0.814	0
PKN3	0	0.587382	0.288	0.039	0
SLC2A3	0	0.582023	0.517	0.157	0
C4H1orf54	0	0.565094	0.295	0.052	0
NID2	0	0.559503	0.304	0.055	0
JCAD	0	0.556597	0.253	0.013	0
B3GNT3	0	0.541153	0.257	0.014	0
PTMA	0	0.511364	0.999	0.99	0
ICAM1	3.05658e-306	0.595839	0.311	0.066	5.98478e-302
PPP3CA	6.80743e-304	0.878185	0.514	0.235	1.3329e-299
PNRC2	1.11189e-302	0.809553	0.739	0.589	2.17708e-298
RAB11A	2.21526e-302	0.761404	0.757	0.624	4.33748e-298
HSPA8	1.14286e-299	0.909929	0.944	0.913	2.23772e-295
SERBP1	1.24252e-296	0.582482	0.882	0.838	2.43286e-292
SH3BP5	1.6421e-295	0.928652	0.471	0.201	3.21523e-291
VSIR	1.56877e-293	0.534667	0.291	0.057	3.07165e-289
CLIC5	1.4664e-292	0.582257	0.253	0.044	2.87121e-288
SH3BGRL3	1.14807e-289	0.66026	0.782	0.657	2.24791e-285
SEC62	4.60985e-289	0.810075	0.812	0.728	9.02608e-285
RUNX1T1	9.27751e-287	0.51323	0.38	0.096	1.81654e-282
TSPAN6	4.35769e-284	0.814192	0.697	0.517	8.53236e-280
ENTPD1	1.08462e-283	0.614494	0.297	0.066	2.12369e-279
HEG1	3.78095e-283	0.648191	0.326	0.085	7.4031e-279
FSCN1	2.83332e-280	0.662575	0.307	0.074	5.54764e-276
ZFP36L2	7.70335e-278	0.850197	0.756	0.598	1.50832e-273
SLC44A2	7.62126e-277	0.723223	0.53	0.253	1.49224e-272
NRP1	7.09798e-268	0.594476	0.407	0.118	1.38979e-263
GNG5	1.02048e-264	0.566127	0.854	0.784	1.99809e-260
PEA15	5.27597e-255	0.68748	0.483	0.211	1.03303e-250
FAM160A2	2.63961e-254	0.510975	0.254	0.054	5.16835e-250
RHOC	1.18971e-253	0.790414	0.647	0.418	2.32944e-249
TAP2	8.61031e-253	0.503862	0.289	0.07	1.6859e-248
TPST2	2.6141e-251	0.575708	0.284	0.072	5.11842e-247
CTSK	1.46776e-250	0.636272	0.462	0.185	2.87387e-246
CLIC4	3.3791e-249	0.644034	0.734	0.468	6.61627e-245
LOC100521680	6.34455e-245	0.509122	0.991	0.976	1.24226e-240
TACC1	5.71729e-241	0.524007	0.49	0.185	1.11944e-236
GAS6	2.96731e-240	0.539713	0.337	0.097	5.81e-236
TNFAIP1	2.4278e-239	0.508885	0.305	0.082	4.75364e-235
CD40	3.39056e-231	0.51045	0.262	0.064	6.63871e-227
ANXA5	1.04588e-230	0.607538	0.812	0.754	2.04783e-226
EFNA1	1.41004e-229	0.81277	0.678	0.494	2.76086e-225
MTX1	1.61408e-229	0.812444	0.428	0.194	3.16037e-225
ELMO1	3.48889e-229	0.696788	0.412	0.178	6.83124e-225
HDAC7	7.65825e-227	0.639168	0.4	0.161	1.49949e-222
CASTOR1	8.45702e-227	0.641673	0.34	0.115	1.65588e-222
LMCD1	6.62866e-222	0.833208	0.486	0.265	1.29789e-217
LITAF	6.92434e-220	0.710808	0.628	0.421	1.35579e-215
ARL15	8.98508e-218	0.749648	0.401	0.17	1.75928e-213
IL33	8.233e-217	0.765446	0.297	0.088	1.61202e-212
LOC100519082	1.771e-216	0.722785	0.63	0.446	3.46762e-212
A4GALT	1.00013e-215	0.546489	0.368	0.125	1.95826e-211
EFNB2	8.41715e-215	0.589026	0.32	0.099	1.64808e-210
ID2	3.19933e-210	0.883236	0.635	0.452	6.26428e-206
CRIP2	2.81795e-209	0.914872	0.539	0.331	5.51755e-205
LGMN	3.0284e-209	0.810216	0.547	0.354	5.92961e-205
CKS2	9.77207e-209	1.0593	0.572	0.36	1.91337e-204
LUZP1	5.15674e-208	0.647143	0.43	0.198	1.00969e-203
RHOA	1.06999e-207	0.609094	0.782	0.743	2.09504e-203
SERPINH1	8.67832e-207	0.592216	0.525	0.242	1.69921e-202
PDLIM4	2.5205e-206	0.531953	0.289	0.084	4.93514e-202
ID1	1.33566e-204	1.0105	0.417	0.183	2.61522e-200
NFE2L1	2.59577e-204	0.700485	0.632	0.472	5.08253e-200
H2AFZ	8.0801e-204	0.664097	0.798	0.686	1.58208e-199
SYPL1	2.16162e-202	0.639589	0.695	0.591	4.23245e-198
CXCL2	4.67547e-198	0.83372	0.509	0.247	9.15457e-194
EIF4A1	4.9395e-198	0.596091	0.898	0.891	9.67155e-194
LEPROT	2.34757e-196	0.628225	0.484	0.253	4.59653e-192
MYH9	2.53805e-191	0.667733	0.63	0.468	4.9695e-187
TIMP3	2.07125e-190	0.638583	0.696	0.463	4.05552e-186
IFNGR1	3.04537e-189	0.603086	0.409	0.186	5.96284e-185
C8H4orf48	3.12875e-188	0.526928	0.254	0.068	6.12609e-184
MYADM	2.03559e-187	0.570994	0.535	0.278	3.98569e-183
ITM2B	1.19289e-186	0.868245	0.847	0.888	2.33568e-182
TGFBR2	6.69449e-184	0.592799	0.41	0.182	1.31078e-179
DUSP1	1.48888e-183	0.97087	0.707	0.584	2.91524e-179
TJP1	1.51945e-183	0.577393	0.36	0.15	2.97509e-179
RHOB	7.32933e-180	0.966218	0.73	0.668	1.43508e-175
WFDC1	3.73944e-175	0.72942	0.34	0.128	7.32183e-171
QKI	2.09724e-172	0.594788	0.535	0.333	4.10639e-168
UBB	4.06275e-169	0.600135	0.998	0.991	7.95486e-165
GNAI2	8.32869e-168	0.681781	0.506	0.323	1.63076e-163
STX11	8.56338e-166	0.770762	0.301	0.113	1.67671e-161
ITGA6	8.76597e-166	0.752031	0.509	0.337	1.71638e-161
CD151	1.64744e-165	0.600331	0.696	0.605	3.22568e-161
ARHGAP29	1.82234e-165	0.5675	0.371	0.17	3.56815e-161
PPP1R15A	5.24555e-163	0.661022	0.776	0.641	1.02708e-158
GABARAPL1	9.94656e-163	0.649871	0.501	0.316	1.94754e-158
SYNE2	8.96337e-160	0.742659	0.547	0.376	1.75503e-155
HSD3B7	2.47931e-159	0.533339	0.301	0.117	4.85448e-155
FRYL	3.17877e-158	0.555975	0.319	0.13	6.22404e-154
PSMA6	2.01633e-157	0.616908	0.705	0.67	3.94797e-153
KITLG	4.92818e-150	0.50219	0.312	0.12	9.64938e-146
CCDC85B	1.4115e-148	0.646013	0.353	0.167	2.76373e-144
C17H8orf4	3.44776e-148	0.872609	0.473	0.301	6.75071e-144
BCAM	1.51156e-147	0.581835	0.513	0.303	2.95963e-143
NCK1	9.94722e-146	0.588167	0.434	0.25	1.94767e-141
PLK2	1.84129e-144	0.867327	0.458	0.294	3.60524e-140
MGST3	2.431e-144	0.559657	0.765	0.721	4.75989e-140
UBC	2.81789e-144	0.647487	0.948	0.901	5.51744e-140
SERINC3	7.53929e-142	0.591576	0.627	0.524	1.47619e-137
SLA-8	3.91588e-141	0.540594	0.387	0.199	7.66729e-137
PRSS23	6.60783e-141	0.553344	0.3	0.117	1.29381e-136
VAMP5	5.03799e-140	0.670309	0.397	0.225	9.86439e-136
RASAL2	2.41046e-139	0.508669	0.36	0.172	4.71968e-135
ABLIM1	8.87169e-138	0.623585	0.45	0.278	1.73708e-133
KLF7	1.26134e-134	0.547754	0.334	0.15	2.4697e-130
LRG1	3.88156e-133	0.57016	0.296	0.133	7.6001e-129
NCOA7	1.80257e-129	0.61814	0.394	0.225	3.52944e-125
RASSF1	2.96555e-129	0.627266	0.516	0.372	5.80655e-125
PTMS	1.5708e-128	0.596322	0.635	0.527	3.07562e-124
LFNG	2.25318e-128	0.537445	0.272	0.109	4.41173e-124
ARHGDIA	7.42647e-128	0.577559	0.607	0.535	1.4541e-123
LOC102157763	9.53657e-125	0.670439	0.561	0.365	1.86726e-120
SCARB1	9.00452e-123	0.596469	0.282	0.128	1.76309e-118
MTUS1	2.06195e-122	0.526483	0.295	0.133	4.03731e-118
CTSB	2.64788e-122	0.653325	0.53	0.41	5.18454e-118
MKL2	1.82576e-118	0.588578	0.371	0.216	3.57484e-114
MBNL1	2.10082e-118	0.576476	0.553	0.422	4.11341e-114
ADAM10	3.93828e-118	0.524941	0.347	0.186	7.71116e-114
DNAJA1	2.68373e-117	0.738637	0.73	0.701	5.25474e-113
RSRC2	4.58322e-115	0.545719	0.642	0.569	8.97394e-111
MYLIP	4.29688e-114	0.550316	0.457	0.29	8.41329e-110
SASH1	1.14793e-113	0.503396	0.353	0.19	2.24765e-109
TRA2B	1.119e-112	0.506057	0.79	0.787	2.19099e-108
RAB5C	2.5084e-112	0.527038	0.529	0.404	4.91146e-108
PGM2	1.2765e-111	0.503635	0.312	0.157	2.4994e-107
TWF2	1.38096e-111	0.511061	0.383	0.228	2.70391e-107
NPDC1	8.8007e-111	0.70362	0.502	0.413	1.72318e-106
TSNAX	2.42726e-110	0.505038	0.331	0.176	4.75258e-106
LMNA	3.79395e-109	0.610485	0.693	0.631	7.42856e-105
GLO1	2.45332e-106	0.528323	0.436	0.287	4.80359e-102
VASP	2.46831e-104	0.540363	0.496	0.355	4.83295e-100
C5H12orf57	1.40253e-103	0.587982	0.593	0.541	2.74615e-99
SNX3	1.72997e-102	0.506234	0.603	0.53	3.38728e-98
CASP7	8.53634e-102	0.501774	0.326	0.177	1.67141e-97
DNAJB4	1.07982e-101	0.555938	0.484	0.313	2.11429e-97
UTRN	2.32023e-99	0.524869	0.487	0.351	4.543e-95
SNTB2	2.1425e-98	0.536267	0.379	0.237	4.19502e-94
LOC100513601	4.30736e-98	0.664075	0.324	0.18	8.43381e-94
PRCP	1.03109e-97	0.508775	0.256	0.122	2.01887e-93
TNFRSF1A	4.30863e-95	0.538004	0.382	0.24	8.4363e-91
LRRFIP1	1.3291e-94	0.531778	0.485	0.37	2.60238e-90
STX12	1.84033e-94	0.530144	0.416	0.282	3.60337e-90
TSC22D3	1.98007e-94	0.590937	0.514	0.407	3.87697e-90
GRN	2.44543e-91	0.517494	0.598	0.553	4.78815e-87
RAP1B	5.52649e-91	0.508551	0.531	0.449	1.08209e-86
ZFP36	4.5617e-89	0.500647	0.805	0.743	8.9318e-85
ARPC5L	6.46271e-88	0.560312	0.44	0.333	1.2654e-83
OSTF1	3.74469e-85	0.527153	0.522	0.46	7.33211e-81
WWTR1	9.65559e-82	0.551335	0.419	0.307	1.89056e-77
ETS2	7.40917e-74	0.591953	0.506	0.426	1.45072e-69
MGAT1	4.88656e-71	0.562144	0.373	0.269	9.56789e-67
SERTAD1	1.41832e-70	0.52599	0.602	0.533	2.77706e-66
KLF4	3.32878e-70	0.584084	0.549	0.478	6.51776e-66
SPRY1	5.00178e-70	0.590275	0.309	0.188	9.79348e-66
RGS2	5.13528e-69	0.615531	0.399	0.288	1.00549e-64
COL18A1	1.07208e-61	0.522552	0.475	0.396	2.09914e-57
GADD45A	1.9423e-60	0.541019	0.409	0.286	3.80302e-56
IRF1	3.42899e-60	0.567069	0.398	0.29	6.71396e-56
LOC100524254	5.56613e-60	0.598277	0.412	0.328	1.08985e-55
F2R	7.36148e-53	0.540828	0.344	0.254	1.44138e-48
SMAGP	3.79697e-51	0.506697	0.363	0.293	7.43448e-47
LOC110257905	3.09004e-46	1.17852	0.358	0.303	6.0503e-42
TSC22D1	1.95947e-45	0.784819	0.679	0.705	3.83664e-41
CD320	2.0423e-44	0.574176	0.316	0.245	3.99882e-40
NAA38	2.31387e-42	0.508895	0.463	0.433	4.53056e-38
HSPA6	8.00468e-42	0.56716	0.259	0.163	1.56732e-37
RGCC	1.89568e-33	0.629782	0.295	0.231	3.71174e-29
DDIT4	5.75557e-32	0.56246	0.385	0.348	1.12694e-27
TSPO	1.97321e-19	0.509743	0.541	0.619	3.86355e-15
INSR	1.26381e-15	0.575607	0.35	0.345	2.47454e-11
HEY1	1.80726e-15	0.579965	0.274	0.249	3.53861e-11

## Sheet: SM1
Smooth muscle cell 1
Marker genes, ranked by avg_logFC
Thresholds: Minimun FDR: 0.05, Minimum avg_logFC: 0.5
Gene symbol	p-value	avg_logFC	pct.1	pct.2	p_val_adj
ADIRF	0	3.40656	0.98	0.136	0
ITIH4	0	3.0137	0.977	0.081	0
TAGLN	0	2.36334	1	0.296	0
MYH11	0	2.19891	0.898	0.107	0
C2H11orf96	0	2.13962	0.859	0.18	0
MYL9	0	1.97479	0.964	0.204	0
TPM2	0	1.92119	0.988	0.204	0
ITGA7	0	1.854	0.831	0.079	0
CALD1	0	1.84554	0.98	0.514	0
TPM1	0	1.80573	0.995	0.59	0
FLNA	0	1.78708	0.849	0.214	0
LOC110257420	0	1.77461	0.849	0.121	0
EGR1	0	1.7167	0.839	0.581	0
TNS1	0	1.68646	0.815	0.174	0
GTF2E2	0	1.68123	0.814	0.374	0
SPARCL1	0	1.64882	0.967	0.279	0
ADAMTS4	0	1.64404	0.519	0.114	0
GJA4	0	1.60793	0.642	0.077	0
ACTA2	0	1.60515	0.979	0.17	0
CSRP1	0	1.57598	0.859	0.633	0
RGS5	0	1.55351	0.66	0.103	0
TM4SF1	0	1.55332	0.937	0.479	0
EBF1	0	1.50323	0.847	0.184	0
LBH	0	1.49962	0.623	0.167	0
PLN	0	1.4993	0.664	0.063	0
NOTCH3	0	1.47041	0.647	0.114	0
CPE	0	1.46622	0.74	0.118	0
ATP1A2	0	1.46311	0.572	0.021	0
MYL6	0	1.4474	0.998	0.956	0
KCNA5	0	1.43837	0.549	0.026	0
RCAN2	0	1.42466	0.568	0.041	0
SLC2A3	0	1.40389	0.676	0.17	0
RGS16	0	1.39693	0.532	0.093	0
LPP	0	1.3785	0.793	0.412	0
UBA2	0	1.37398	0.681	0.256	0
RERGL	0	1.36186	0.545	0.041	0
ISYNA1	0	1.3585	0.559	0.098	0
FABP4	0	1.35574	0.714	0.098	0
DSTN	0	1.33309	0.956	0.747	0
HIGD1B	0	1.31814	0.528	0.063	0
CNN1	0	1.31693	0.688	0.086	0
OLFML2A	0	1.31363	0.526	0.053	0
TCAP	0	1.30666	0.418	0.009	0
TGFB3	0	1.29156	0.436	0.031	0
TP53I11	0	1.28035	0.522	0.056	0
RASD1	0	1.28019	0.378	0.065	0
ID3	0	1.2716	0.723	0.252	0
FHL5	0	1.25964	0.575	0.067	0
CRYAB	0	1.25724	0.673	0.155	0
ARPC1A	0	1.25141	0.898	0.726	0
STUM	0	1.20389	0.483	0.033	0
PDGFRB	0	1.1989	0.562	0.083	0
LOC110260197	0	1.16284	0.434	0.049	0
KLHL23	0	1.15931	0.475	0.134	0
TINAGL1	0	1.12846	0.753	0.321	0
PDLIM7	0	1.12316	0.747	0.313	0
LOC100514340	0	1.12304	0.369	0.057	0
ACTB	0	1.11989	0.945	0.705	0
LOC100510975	0	1.10813	0.451	0.056	0
FXYD7	0	1.10418	0.753	0.246	0
TMEM51	0	1.10167	0.458	0.077	0
LOC110259229	0	1.09213	0.49	0.061	0
LMOD1	0	1.08592	0.43	0.054	0
EDNRB	0	1.08393	0.534	0.093	0
SEP04	0	1.07967	0.513	0.087	0
MRVI1	0	1.06265	0.473	0.068	0
PTP4A3	0	1.06095	0.392	0.08	0
PGM5	0	1.05903	0.479	0.094	0
MAP3K20	0	1.05355	0.459	0.102	0
TGM2	0	1.05275	0.344	0.061	0
GUCY1B3	0	1.04945	0.519	0.094	0
SMARCD3	0	1.02853	0.428	0.08	0
SYNPO2	0	1.01251	0.467	0.061	0
ADGRA2	0	1.0084	0.437	0.08	0
GJC1	0	1.00394	0.448	0.064	0
EDNRA	0	0.985413	0.421	0.066	0
RASL11A	0	0.982201	0.459	0.114	0
LOC100520329	0	0.978288	0.419	0.057	0
AXL	0	0.96269	0.472	0.1	0
PPP1R12B	0	0.954594	0.395	0.068	0
ARHGEF17	0	0.935816	0.38	0.067	0
ITIH5	0	0.933107	0.534	0.137	0
MCAM	0	0.922701	0.403	0.079	0
CRISPLD2	0	0.921443	0.352	0.044	0
KCNE4	0	0.919543	0.293	0.019	0
PAPPA	0	0.914713	0.315	0.025	0
LOC106509733	0	0.90921	0.359	0.046	0
APOD	0	0.894653	0.628	0.109	0
RBPMS2	0	0.890244	0.342	0.027	0
VCAM1	0	0.884984	0.374	0.067	0
CALM2	0	0.882794	0.993	0.963	0
CAV1	0	0.876762	0.931	0.328	0
HEY2	0	0.862712	0.327	0.025	0
VIM	0	0.859763	0.888	0.383	0
NDUFA4L2	0	0.859718	0.334	0.045	0
SLC7A2	0	0.848047	0.373	0.058	0
MYLK	0	0.827761	0.749	0.181	0
BGN	0	0.81519	0.74	0.137	0
PEAR1	0	0.798147	0.395	0.08	0
ATP1B2	0	0.750528	0.254	0.023	0
RBM24	0	0.730548	0.272	0.032	0
LOC100521680	0	0.730016	0.999	0.976	0
MGP	0	0.717704	0.996	0.218	0
ITGA8	0	0.708991	0.262	0.022	0
CACNA1H	0	0.707176	0.264	0.016	0
ANGPT4	0	0.705435	0.254	0.028	0
LGALS1	0	0.507337	0.759	0.226	0
PGF	3.23027e-307	1.06573	0.395	0.089	6.32486e-303
SLC8A1	3.39729e-305	0.695638	0.272	0.035	6.65189e-301
LAMB2	3.56008e-305	1.14626	0.628	0.272	6.97063e-301
RRAD	2.18363e-303	1.02394	0.407	0.093	4.27555e-299
CAVIN1	5.4711e-289	0.919155	0.741	0.312	1.07124e-284
INPP4A	1.14441e-283	0.677889	0.252	0.033	2.24075e-279
EIF1	4.87605e-280	0.603208	0.993	0.985	9.5473e-276
PPP1R12A	7.70623e-280	1.10102	0.67	0.355	1.50888e-275
MAPRE2	1.17925e-266	1.08448	0.569	0.246	2.30898e-262
KANK2	4.43371e-265	0.737481	0.337	0.068	8.68121e-261
CRTC3	2.36097e-261	0.916642	0.389	0.1	4.62277e-257
BTG2	1.36469e-257	1.32592	0.831	0.658	2.67206e-253
RNF122	2.05697e-254	1.39726	0.56	0.228	4.02754e-250
SPC24	9.49274e-253	0.829652	0.32	0.066	1.85868e-248
EFHD1	2.04453e-252	0.646234	0.262	0.04	4.00318e-248
CAV2	2.37687e-244	0.792787	0.632	0.252	4.65391e-240
INF2	2.25176e-242	0.752143	0.269	0.047	4.40895e-238
DLC1	5.74336e-237	0.799018	0.395	0.103	1.12455e-232
ARHGEF25	2.37699e-236	0.75213	0.386	0.099	4.65415e-232
CYCS	2.90927e-236	1.42359	0.813	0.752	5.69635e-232
SLIT3	4.89226e-231	0.716932	0.311	0.066	9.57904e-227
RBPMS	1.06565e-224	0.989074	0.624	0.323	2.08654e-220
FOS	1.74082e-220	0.83215	0.948	0.792	3.40852e-216
MXRA7	8.39904e-219	0.964981	0.435	0.147	1.64453e-214
PALLD	4.70471e-218	0.900663	0.383	0.114	9.21183e-214
C8H4orf32	5.87843e-216	0.995698	0.429	0.15	1.151e-211
MEF2C	1.72008e-211	0.814387	0.462	0.153	3.36792e-207
JUNB	1.06238e-210	1.01256	0.843	0.7	2.08014e-206
ZFP36	8.90332e-210	0.834013	0.883	0.739	1.74327e-205
RASL12	1.71212e-206	0.646597	0.272	0.054	3.35234e-202
GUCY1A3	5.01839e-205	0.848719	0.425	0.138	9.826e-201
NDUFB1	7.83276e-203	1.06125	0.71	0.605	1.53365e-198
HIP1	5.57091e-202	0.62796	0.29	0.064	1.09078e-197
RARRES2	1.32903e-200	0.608865	0.397	0.109	2.60224e-196
GADD45B	3.95028e-200	1.11338	0.709	0.49	7.73464e-196
ITGB1	2.28417e-199	0.850092	0.763	0.589	4.4724e-195
ZFHX3	3.76537e-199	1.04143	0.464	0.196	7.3726e-195
DMPK	1.53004e-198	0.802769	0.351	0.103	2.99583e-194
KSR1	3.43678e-196	0.6442	0.251	0.05	6.72922e-192
IGFBP7	4.80438e-195	0.648732	0.732	0.386	9.40697e-191
TRA2B	1.08465e-194	0.822498	0.828	0.783	2.12375e-190
CAVIN3	1.57085e-194	1.0815	0.504	0.215	3.07572e-190
LHFP	1.674e-194	0.713447	0.407	0.126	3.2777e-190
FBLIM1	2.10073e-193	0.817445	0.372	0.117	4.11323e-189
TIMP3	4.55341e-191	0.830092	0.744	0.477	8.91557e-187
NUDT4	2.57945e-190	1.1667	0.545	0.294	5.05057e-186
DNAJB4	3.87117e-189	0.926626	0.59	0.316	7.57976e-185
TGFB1I1	2.48376e-188	0.738811	0.468	0.17	4.86321e-184
PHLDB2	6.88226e-188	0.675136	0.29	0.07	1.34755e-183
C1S	9.60903e-188	0.586233	0.339	0.087	1.88145e-183
TCF21	1.96323e-187	0.562875	0.254	0.05	3.84399e-183
LRRC32	2.28053e-181	0.633602	0.268	0.06	4.46528e-177
LAMC1	1.23292e-180	0.771103	0.541	0.244	2.41406e-176
NRP1	4.36345e-180	0.739546	0.423	0.14	8.54364e-176
HSPB8	1.64039e-179	0.883085	0.357	0.118	3.21189e-175
EIF4A2	3.16338e-178	0.649985	0.918	0.925	6.19389e-174
NR4A3	3.5163e-178	0.960881	0.322	0.094	6.88491e-174
FGF7	4.79777e-171	0.614865	0.251	0.054	9.39404e-167
CCL2	3.0074e-170	0.529456	0.422	0.138	5.88849e-166
FOSB	1.96884e-165	0.959461	0.724	0.542	3.85499e-161
ARHGEF7	1.05133e-164	0.760729	0.336	0.111	2.05851e-160
GEM	3.41597e-163	0.657745	0.324	0.092	6.68848e-159
CDK19	7.88775e-163	0.639652	0.262	0.066	1.54442e-158
TRPV2	4.83948e-161	0.942488	0.765	0.712	9.47571e-157
PPP1CB	1.97245e-160	0.815475	0.714	0.672	3.86206e-156
ZEB2	1.79792e-159	0.543826	0.307	0.082	3.52032e-155
PPP1R15A	6.84425e-158	0.749273	0.805	0.649	1.34011e-153
LOC100152566	1.15664e-156	0.630685	0.264	0.07	2.26469e-152
CD99	1.72492e-156	0.635711	0.825	0.764	3.3774e-152
RAP1A	3.07119e-154	0.839782	0.661	0.522	6.01338e-150
BCAM	7.4506e-153	0.912292	0.56	0.315	1.45883e-148
MFGE8	3.56095e-149	0.712136	0.508	0.237	6.97234e-145
CLIC4	1.68029e-147	0.746537	0.699	0.494	3.29001e-143
EIF4G2	4.04593e-146	0.599588	0.834	0.848	7.92193e-142
HMGB1	9.81859e-146	0.558293	0.903	0.921	1.92248e-141
BTG1	2.839e-145	0.766265	0.806	0.764	5.55875e-141
SLC4A7	4.7245e-145	0.803161	0.336	0.123	9.25056e-141
LAMA5	2.08218e-144	0.897343	0.477	0.253	4.0769e-140
DDX5	2.67233e-144	0.548487	0.907	0.9	5.23242e-140
ZBTB16	1.06518e-143	0.840076	0.53	0.291	2.08562e-139
RUNX1T1	1.47374e-142	0.660048	0.354	0.123	2.88558e-138
GRK5	3.8287e-142	0.599416	0.252	0.066	7.4966e-138
CIRBP	1.10204e-141	0.634698	0.839	0.789	2.1578e-137
C1QTNF1	2.23496e-140	0.569047	0.316	0.098	4.37604e-136
RELL1	3.80943e-140	0.880107	0.356	0.141	7.45887e-136
SMTN	8.62376e-140	0.699602	0.408	0.171	1.68853e-135
MSRB3	1.66687e-139	0.635538	0.356	0.129	3.26373e-135
MCL1	3.67181e-137	0.808295	0.743	0.686	7.18941e-133
WSB1	4.08792e-137	0.787882	0.678	0.529	8.00415e-133
COL27A1	1.53865e-136	0.591785	0.252	0.07	3.01268e-132
FILIP1	6.08614e-136	0.657812	0.323	0.11	1.19167e-131
HSP90AA1	1.6143e-135	0.503577	0.92	0.923	3.16079e-131
NREP	4.14246e-135	0.786611	0.525	0.26	8.11093e-131
BCAS3	1.13486e-134	0.648486	0.254	0.073	2.22206e-130
NR2F2	1.74451e-134	0.866592	0.624	0.486	3.41575e-130
FAM129A	5.05153e-134	0.747083	0.474	0.229	9.89089e-130
TACC1	5.5125e-134	0.718865	0.464	0.214	1.07935e-129
STOM	8.53557e-132	0.633207	0.684	0.447	1.67127e-127
KANK1	9.80875e-132	0.936817	0.421	0.217	1.92055e-127
SEP07	3.97711e-130	0.712367	0.722	0.645	7.78718e-126
JAG1	5.427e-127	0.743888	0.407	0.185	1.06261e-122
SSPN	2.41251e-123	0.561357	0.336	0.121	4.7237e-119
OAT	8.4692e-123	0.826811	0.577	0.406	1.65827e-118
TOB2	6.39321e-122	0.864913	0.574	0.429	1.25179e-117
PDGFA	7.05265e-121	0.618746	0.413	0.179	1.38091e-116
CKB	8.73684e-120	0.756783	0.458	0.223	1.71067e-115
ZFP36L1	9.92596e-116	0.594713	0.836	0.813	1.9435e-111
LGALSL	8.14782e-115	0.813795	0.387	0.192	1.59534e-110
PPP1R14A	1.8682e-114	0.968014	0.359	0.157	3.65794e-110
GPX1	2.12175e-113	0.76518	0.744	0.678	4.15438e-109
ROCK1	8.20375e-113	0.874143	0.502	0.335	1.60629e-108
MYC	1.16488e-112	0.864458	0.536	0.347	2.28083e-108
KCTD20	1.75717e-111	0.770749	0.383	0.189	3.44053e-107
SYNM	9.71717e-110	0.593794	0.268	0.09	1.90262e-105
SEP08	1.6333e-106	0.810023	0.361	0.174	3.198e-102
HMGN2	2.29768e-106	0.502949	0.804	0.809	4.49885e-102
CRIM1	1.17217e-101	0.88613	0.497	0.341	2.29511e-97
STK38L	7.31936e-101	0.673579	0.301	0.126	1.43313e-96
ATP2B4	1.16455e-100	0.629285	0.313	0.132	2.28018e-96
ACTN4	6.14228e-97	0.68059	0.644	0.571	1.20266e-92
LOC100127131	3.20009e-96	1.09768	0.534	0.422	6.26578e-92
FILIP1L	1.12758e-92	0.608415	0.306	0.131	2.20781e-88
GNB4	6.4241e-91	0.694601	0.34	0.165	1.25784e-86
UTRN	1.23799e-90	0.760238	0.509	0.36	2.42398e-86
SEP11	1.35041e-90	0.713652	0.407	0.225	2.6441e-86
EHD2	4.31083e-90	0.542139	0.423	0.208	8.4406e-86
SLC38A2	6.97576e-88	0.56387	0.731	0.721	1.36585e-83
CPT1A	1.58009e-86	0.587915	0.255	0.101	3.09381e-82
ARHGAP1	1.5357e-84	0.737861	0.388	0.221	3.00691e-80
DCUN1D3	3.04085e-83	0.741842	0.311	0.149	5.95398e-79
LAMTOR4	2.589e-82	0.658515	0.639	0.659	5.06925e-78
SORBS1	3.17014e-82	0.610368	0.304	0.139	6.20714e-78
CREM	3.74241e-82	0.935269	0.384	0.225	7.32764e-78
EIF1B	5.54253e-82	0.661903	0.59	0.523	1.08523e-77
SOCS3	1.46568e-81	0.8124	0.457	0.3	2.8698e-77
ADGRE5	6.82288e-81	0.639124	0.316	0.155	1.33592e-76
CNN3	3.97555e-78	0.505505	0.668	0.596	7.78412e-74
PHLDA3	5.98523e-77	0.6358	0.279	0.127	1.17191e-72
IFRD1	1.39194e-73	1.12554	0.596	0.546	2.72541e-69
LAMA4	2.0136e-72	0.553224	0.34	0.176	3.94263e-68
PFN2	8.54663e-72	0.587019	0.318	0.161	1.67343e-67
HEXIM1	2.90917e-70	0.670926	0.579	0.502	5.69616e-66
SH3PXD2A	3.17995e-70	0.524537	0.294	0.142	6.22634e-66
CARD19	3.62787e-70	0.625987	0.31	0.161	7.10337e-66
PEMT	3.81872e-70	0.700504	0.282	0.14	7.47706e-66
CBX6	5.5316e-70	0.584768	0.348	0.19	1.08309e-65
DDX3X	3.01191e-69	0.643771	0.635	0.628	5.89731e-65
CCNL1	3.2826e-69	0.768955	0.473	0.347	6.42732e-65
ITPK1	6.18472e-69	0.617594	0.274	0.132	1.21097e-64
TLN1	6.81335e-69	0.614963	0.363	0.212	1.33405e-64
SELENOK	1.26638e-67	0.571138	0.669	0.717	2.47958e-63
HIVEP2	1.85189e-67	0.730529	0.527	0.458	3.626e-63
CD151	7.51408e-65	0.542821	0.631	0.62	1.47126e-60
MAOA	2.78973e-64	0.552955	0.391	0.237	5.46228e-60
LOC110259223	3.75093e-64	0.653307	0.297	0.152	7.34432e-60
LOC100627868	7.91293e-62	0.563174	0.725	0.775	1.54935e-57
ELL2	1.09068e-61	0.86335	0.417	0.312	2.13555e-57
EFNB2	2.00866e-61	0.503257	0.264	0.124	3.93297e-57
GALNT18	2.44474e-60	0.515291	0.316	0.168	4.78681e-56
FAT1	6.67463e-60	0.610663	0.312	0.18	1.30689e-55
COL18A1	1.25166e-58	0.696895	0.494	0.4	2.45075e-54
NAF1	3.9424e-57	0.567503	0.262	0.136	7.71922e-53
ATF3	4.3267e-57	0.601542	0.654	0.557	8.47167e-53
DBNDD2	4.7794e-57	0.710264	0.4	0.291	9.35806e-53
JUND	7.88888e-57	0.798368	0.641	0.629	1.54464e-52
DUSP3	2.08561e-56	0.603849	0.322	0.195	4.08363e-52
MAT2A	8.82393e-56	0.713748	0.524	0.472	1.72773e-51
ADCY6	2.31581e-55	0.595001	0.279	0.155	4.53435e-51
BHLHE40	7.54473e-55	0.759854	0.47	0.378	1.47726e-50
BRD2	2.91738e-54	0.57177	0.637	0.667	5.71223e-50
PLCB1	1.63073e-53	0.723601	0.364	0.25	3.19298e-49
SFPQ	4.00645e-53	0.571163	0.611	0.647	7.84462e-49
SLC25A4	2.60135e-52	0.728952	0.406	0.317	5.09344e-48
SOX13	7.65443e-51	0.559548	0.253	0.134	1.49874e-46
ANKRD10	9.12158e-51	0.580131	0.347	0.226	1.786e-46
MEF2D	8.67323e-50	0.539647	0.257	0.14	1.69822e-45
ATP1B3	1.35151e-49	0.692542	0.494	0.422	2.64625e-45
KLF9	1.41027e-49	0.582003	0.406	0.291	2.76131e-45
SORBS2	5.0547e-49	0.839079	0.412	0.33	9.89709e-45
HADHB	5.56834e-48	0.690949	0.429	0.358	1.09028e-43
LOC100622859	1.05572e-47	0.706819	0.329	0.216	2.0671e-43
LOC100738859	2.64339e-46	0.65119	0.364	0.252	5.17576e-42
KLF10	1.16911e-45	0.662148	0.491	0.428	2.28911e-41
PTPRK	4.41757e-43	0.595099	0.305	0.203	8.6496e-39
C9H1orf21	1.80048e-42	0.681574	0.424	0.362	3.52534e-38
SMIM12	5.02096e-42	0.67645	0.434	0.37	9.83103e-38
HIPK3	6.40776e-42	0.693292	0.408	0.335	1.25464e-37
UGCG	7.83342e-42	0.581728	0.267	0.16	1.53378e-37
ETS2	7.48182e-41	0.55545	0.487	0.434	1.46494e-36
COQ10B	1.39356e-37	0.671549	0.423	0.362	2.72858e-33
LMO4	3.19479e-37	0.681177	0.531	0.549	6.2554e-33
YBX3	3.29101e-37	0.60956	0.511	0.487	6.4438e-33
EPS8	2.26203e-34	0.603422	0.395	0.333	4.42906e-30
CDKN1A	3.80794e-32	0.640622	0.294	0.204	7.45595e-28
EHD1	1.81423e-27	0.530755	0.284	0.207	3.55227e-23
FOSL2	1.93663e-27	0.553908	0.322	0.246	3.79192e-23
PDLIM5	2.33644e-27	0.624382	0.329	0.273	4.57476e-23
MDH1	4.96323e-26	0.591245	0.543	0.624	9.718e-22
MFHAS1	1.40546e-25	0.533116	0.274	0.201	2.75189e-21
VCL	2.00723e-25	0.541242	0.367	0.318	3.93016e-21
B4GALT5	3.4956e-25	0.568317	0.318	0.258	6.84438e-21
CLK1	5.72651e-25	0.543187	0.468	0.467	1.12125e-20
ID2	6.79997e-25	0.644715	0.495	0.483	1.33143e-20
CEBPB	2.89246e-24	0.706675	0.517	0.565	5.66343e-20
IER2	5.85273e-24	0.62575	0.517	0.56	1.14596e-19
SMARCA5	9.88906e-24	0.569482	0.412	0.395	1.93628e-19
CDKN1C	2.7379e-23	0.563764	0.273	0.201	5.36081e-19
IER5	3.91572e-23	0.635802	0.369	0.335	7.66699e-19
AFF4	5.7625e-23	0.593569	0.417	0.421	1.1283e-18
GADD45A	6.9355e-23	0.636288	0.368	0.301	1.35797e-18
NR4A2	2.62739e-21	0.617332	0.397	0.382	5.14442e-17
PACSIN2	1.58422e-20	0.584529	0.34	0.309	3.10191e-16
LOC100518827	4.4501e-20	0.622314	0.309	0.263	8.71329e-16
PICALM	4.11696e-19	0.515671	0.385	0.375	8.06101e-15
TRPC1	1.32682e-18	0.540722	0.276	0.219	2.5979e-14
ENAH	1.64145e-18	0.550034	0.333	0.302	3.21396e-14
LOC100525935	1.25156e-17	0.500981	0.514	0.588	2.45056e-13
USP6NL	4.26771e-16	0.505368	0.267	0.222	8.35617e-12
BCL6	9.57967e-16	0.516752	0.304	0.275	1.8757e-11
HADHA	2.3315e-12	0.50774	0.328	0.324	4.56507e-08
CSRNP1	3.67807e-12	0.548759	0.326	0.31	7.20166e-08
THBS1	1.26168e-10	0.553167	0.347	0.325	2.47038e-06
MIDN	3.37582e-10	0.530878	0.405	0.454	6.60986e-06
BCAS2	2.335e-09	0.576592	0.374	0.404	4.57193e-05
CSRP2	6.85912e-08	0.50559	0.385	0.434	0.00134302
BNIP3	7.55142e-08	0.576814	0.354	0.398	0.00147857
UGP2	1.69294e-07	0.50243	0.279	0.276	0.00331478

## Sheet: Cil
Ciliated cell
Marker genes, ranked by avg_logFC
Thresholds: Minimun FDR: 0.05, Minimum avg_logFC: 0.5
Gene symbol	p-value	avg_logFC	pct.1	pct.2	p_val_adj
CBR2	0	4.36148	0.987	0.01	0
LOC110260191	0	4.08514	0.996	0.004	0
LOC110256061	0	4.02254	0.969	0.004	0
GPX2	0	3.52136	0.995	0.022	0
SLPI	0	3.32464	0.985	0.048	0
LOC110258364	0	3.20314	0.999	0.247	0
PTI	0	3.08937	0.963	0.017	0
TSPAN1	0	3.0236	0.996	0.326	0
C12H17orf97	0	2.88892	0.991	0.003	0
LGALS3	0	2.75316	0.995	0.1	0
ALDH1A1	0	2.7246	0.994	0.262	0
CETN2	0	2.7078	0.998	0.374	0
C17H20orf85	0	2.60213	0.991	0.008	0
C16H5orf49	0	2.56907	0.989	0.039	0
ODF3B	0	2.54314	0.988	0.016	0
CFAP126	0	2.543	0.991	0.017	0
DYNLRB2	0	2.49164	0.987	0.038	0
TCTEX1D4	0	2.43836	0.954	0.004	0
AKR1CL1	0	2.40445	0.926	0.268	0
SNTN	0	2.39787	0.987	0.004	0
TACSTD2	0	2.30377	0.988	0.299	0
TMEM212	0	2.25726	0.971	0.002	0
SLC44A4	0	2.23953	0.983	0.148	0
TPPP3	0	2.22338	0.98	0.104	0
C6H19orf33	0	2.14393	0.997	0.54	0
CP	0	2.10255	0.924	0.038	0
ANXA4	0	2.08835	0.986	0.351	0
LOC100524999	0	2.08774	0.95	0.007	0
CAPSL	0	2.06532	0.98	0.047	0
C14H10orf99	0	1.96745	0.903	0.006	0
LOC100158003	0	1.9586	0.936	0.008	0
ROPN1	0	1.95532	0.961	0.003	0
MGST1	0	1.94131	0.997	0.582	0
CAPS	0	1.93867	0.969	0.009	0
SPA17	0	1.92097	0.973	0.158	0
FAM216B	0	1.909	0.95	0.003	0
ROPN1L	0	1.89961	0.957	0.041	0
CUNH9orf116	0	1.88715	0.961	0.007	0
TUBB4B	0	1.88135	0.99	0.562	0
IDO1	0	1.87452	0.917	0.004	0
MRPS6	0	1.87221	0.986	0.335	0
FBXO9	0	1.87169	0.952	0.239	0
FOXJ1	0	1.84601	0.947	0.025	0
ELF3	0	1.84209	0.978	0.334	0
QPCT	0	1.83348	0.954	0.021	0
CALM1	0	1.82898	0.999	0.865	0
UBXN10	0	1.81718	0.958	0.005	0
CLDN7	0	1.79084	0.992	0.422	0
C4H1orf189	0	1.76421	0.933	0.004	0
MORN3	0	1.73673	0.926	0.002	0
NUDT14	0	1.73526	0.932	0.173	0
FMO3	0	1.73473	0.874	0.006	0
LOC100739163	0	1.72608	0.994	0.665	0
LOC100737180	0	1.7069	0.908	0.012	0
TMEM45B	0	1.70267	0.929	0.089	0
DPCD	0	1.70127	0.972	0.285	0
MORN2	0	1.68658	0.951	0.187	0
SLC16A11	0	1.68036	0.919	0.35	0
TUBA1A	0	1.67299	0.991	0.484	0
SAXO2	0	1.67068	0.941	0.035	0
MPHOSPH6	0	1.66717	0.963	0.251	0
EPHX1	0	1.65284	0.985	0.471	0
C9H11orf88	0	1.64633	0.919	0.001	0
ERICH3	0	1.6291	0.929	0.011	0
CLDN4	0	1.62489	0.963	0.399	0
C4H1orf194	0	1.62296	0.938	0.02	0
IDO2	0	1.61882	0.895	0.002	0
LOC110260198	0	1.61476	0.781	0.038	0
UBXN11	0	1.6137	0.931	0.01	0
LAPTM4B	0	1.60809	0.975	0.507	0
CCDC78	0	1.60766	0.928	0.005	0
IFITM3	0	1.6045	0.998	0.823	0
SPACA9	0	1.59792	0.906	0.008	0
CCDC153	0	1.59645	0.918	0.005	0
DYNLL1	0	1.59516	0.998	0.745	0
LRRIQ1	0	1.59275	0.912	0.009	0
S100A6	0	1.58903	0.991	0.448	0
LOC102157709	0	1.57996	0.858	0.013	0
GON7	0	1.57945	0.981	0.42	0
MYCBP	0	1.57041	0.954	0.264	0
B9D1	0	1.56077	0.958	0.22	0
DEGS2	0	1.55619	0.899	0.167	0
ALDH3B1	0	1.55361	0.896	0.035	0
SLC9A3R1	0	1.55234	0.954	0.364	0
EFHC1	0	1.55181	0.92	0.012	0
SAA2	0	1.54226	0.376	0.004	0
MORN5	0	1.53212	0.924	0.003	0
SARAF	0	1.52575	0.986	0.559	0
GLUL	0	1.51535	0.993	0.626	0
ODF2L	0	1.51063	0.925	0.131	0
LOC100156470	0	1.50984	0.822	0.003	0
VNN2	0	1.50927	0.784	0.021	0
GCC2	0	1.50793	0.958	0.281	0
CYBA	0	1.50753	0.991	0.555	0
B3GNT5	0	1.49551	0.912	0.057	0
PRDX6	0	1.49516	0.97	0.457	0
FAM81B	0	1.48903	0.866	0.001	0
COQ4	0	1.48764	0.954	0.322	0
LRRC46	0	1.48733	0.887	0.007	0
BLVRB	0	1.48658	0.878	0.156	0
EZR	0	1.48481	0.984	0.528	0
ANXA1	0	1.4762	0.989	0.338	0
TMC5	0	1.47395	0.89	0.026	0
C13H21orf59	0	1.46954	0.95	0.309	0
WFDC2	0	1.46885	0.996	0.422	0
LY6E	0	1.468	0.83	0.083	0
TCTEX1D2	0	1.46273	0.948	0.233	0
LOC100621778	0	1.45421	0.874	0.005	0
CIB1	0	1.44002	0.969	0.43	0
RPGR	0	1.42698	0.897	0.089	0
LAMTOR2	0	1.41635	0.97	0.517	0
ARL4A	0	1.41553	0.946	0.353	0
C9H11orf97	0	1.40786	0.895	0.124	0
LOC100519511	0	1.40522	0.864	0.002	0
LRRC23	0	1.4032	0.883	0.009	0
LOC106506838	0	1.38232	0.95	0.471	0
LOC100523736	0	1.37055	0.818	0.006	0
RSPH4A	0	1.36593	0.876	0.003	0
SYAP1	0	1.3633	0.961	0.355	0
ARMC4	0	1.35909	0.876	0.003	0
TST	0	1.35891	0.939	0.36	0
FAM166B	0	1.35333	0.795	0.002	0
TTC25	0	1.3511	0.862	0.031	0
CYP4B1	0	1.34896	0.994	0.439	0
RIBC2	0	1.34703	0.854	0.002	0
DNAH5	0	1.34505	0.843	0.003	0
PERP	0	1.33579	0.961	0.349	0
PRDX1	0	1.31465	0.995	0.788	0
ANG	0	1.31462	0.924	0.298	0
FMO2	0	1.31305	0.706	0.043	0
HIPK1	0	1.31294	0.928	0.296	0
TEKT2	0	1.30491	0.834	0.005	0
ENPP2	0	1.29173	0.891	0.06	0
COX7A1	0	1.28509	0.961	0.516	0
CKB	0	1.28379	0.939	0.181	0
LOC100622849	0	1.28179	0.795	0.006	0
RSPH14	0	1.28107	0.807	0.001	0
CTXN1	0	1.27855	0.786	0.007	0
CCDC181	0	1.27249	0.858	0.122	0
GLIPR2	0	1.27061	0.928	0.359	0
C4H8orf37	0	1.26564	0.862	0.063	0
CFAP157	0	1.25835	0.843	0.003	0
LRRC10B	0	1.25674	0.865	0.041	0
FAM3D	0	1.25149	0.879	0.186	0
CFAP45	0	1.24816	0.828	0.002	0
RSPH1	0	1.24682	0.823	0.007	0
MLF1	0	1.24314	0.859	0.075	0
FAM92B	0	1.24102	0.803	0.002	0
NUDC	0	1.22412	0.976	0.442	0
DHRS9	0	1.21982	0.747	0.005	0
IFT46	0	1.21634	0.893	0.194	0
LSM4	0	1.19881	0.932	0.328	0
LRRC6	0	1.19876	0.816	0.007	0
CFAP100	0	1.19862	0.821	0.014	0
ZMYND10	0	1.19772	0.821	0.002	0
LOC100520582	0	1.19336	0.798	0.004	0
ENKUR	0	1.18766	0.819	0.1	0
WDR34	0	1.18408	0.851	0.097	0
DTHD1	0	1.18289	0.819	0.018	0
CFLAR	0	1.18246	0.911	0.355	0
ACAT2	0	1.1791	0.855	0.283	0
METTL7A	0	1.1729	0.937	0.379	0
MUC5AC	0	1.17173	0.761	0.103	0
TSPAN19	0	1.17071	0.786	0.003	0
PACRG	0	1.17014	0.803	0.005	0
CLIC1.1	0	1.16872	0.992	0.703	0
MKRN1	0	1.16676	0.866	0.172	0
RGS22	0	1.1643	0.812	0.008	0
RFX3	0	1.16128	0.824	0.072	0
CYP2B22	0	1.16026	0.755	0.014	0
HSBP1	0	1.15744	0.984	0.681	0
PADI2	0	1.15102	0.814	0.204	0
KLF5	0	1.14997	0.914	0.364	0
PDCL2	0	1.14803	0.789	0.003	0
CCDC17	0	1.148	0.783	0.003	0
SAT1	0	1.14694	0.987	0.689	0
C5H12orf75	0	1.14661	0.854	0.09	0
ZMAT3	0	1.14202	0.811	0.06	0
ANKFN1	0	1.1386	0.781	0.001	0
PIH1D2	0	1.12941	0.779	0.02	0
EFCAB10	0	1.12698	0.792	0.035	0
PKIB	0	1.12499	0.816	0.022	0
ADI1	0	1.12314	0.905	0.454	0
LOC100625049	0	1.12285	0.81	0.313	0
CCDC173	0	1.11973	0.786	0.034	0
IFT27	0	1.11324	0.834	0.106	0
TPI1	0	1.11263	0.98	0.63	0
CDC14A	0	1.10779	0.817	0.1	0
HSD17B2	0	1.1059	0.874	0.351	0
LSM6	0	1.10172	0.942	0.492	0
LMO7	0	1.10126	0.814	0.242	0
CDHR4	0	1.0918	0.777	0.017	0
FAM183A	0	1.09135	0.526	0.001	0
DYNC2LI1	0	1.09019	0.836	0.115	0
ENHO	0	1.08176	0.716	0.031	0
CDC26	0	1.08152	0.988	0.712	0
UBL3	0	1.08	0.868	0.264	0
CALML4	0	1.07774	0.78	0.061	0
CFB	0	1.07711	0.709	0.015	0
CFAP46	0	1.07575	0.75	0.009	0
ERICH5	0	1.07102	0.758	0.041	0
MT-ND2	0	1.06932	0.995	0.935	0
DRC1	0	1.06471	0.782	0.004	0
SOD1	0	1.0605	0.987	0.746	0
PRR29	0	1.05987	0.75	0.01	0
FDPS	0	1.05839	0.828	0.34	0
PGD	0	1.05438	0.793	0.281	0
FHAD1	0	1.04929	0.771	0.009	0
PPP1R32	0	1.04662	0.725	0.001	0
SMIM19	0	1.04634	0.928	0.417	0
IQCD	0	1.04444	0.751	0.018	0
ADSS	0	1.04442	0.839	0.22	0
CYSTM1	0	1.03789	0.981	0.636	0
NUDT16	0	1.03495	0.774	0.057	0
FANK1	0	1.03334	0.749	0.013	0
ERICH2	0	1.03084	0.729	0.021	0
NSUN7	0	1.02957	0.746	0.003	0
SPAG17	0	1.02707	0.729	0.001	0
C1H9orf135	0	1.02618	0.695	0.004	0
LOC100523020	0	1.02381	0.76	0.14	0
HCAR2	0	1.02195	0.708	0.029	0
MARCKSL1	0	1.02159	0.928	0.471	0
WDR63	0	1.0194	0.714	0.004	0
SPAG8	0	1.01881	0.748	0.009	0
CEP126	0	1.01648	0.744	0.026	0
SMIM5	0	1.01424	0.764	0.089	0
MUC16	0	1.0072	0.718	0.077	0
ORMDL2	0	1.0051	0.924	0.425	0
IFT57	0	1.00335	0.788	0.111	0
DNAJB13	0	1.00237	0.74	0.004	0
HINT2	0	0.997788	0.943	0.497	0
BAIAP2L1	0	0.995722	0.777	0.143	0
AQP3	0	0.995398	0.939	0.436	0
LOC100521350	0	0.995071	0.906	0.454	0
ANXA2	0	0.991982	0.991	0.779	0
STOML3	0	0.991664	0.713	0.024	0
AK8	0	0.990434	0.736	0.011	0
FAM107B	0	0.986847	0.84	0.205	0
CFAP54	0	0.980061	0.723	0.011	0
SMIM22	0	0.978994	0.841	0.322	0
DCDC2B	0	0.978254	0.706	0.002	0
PLXNB2	0	0.978098	0.868	0.35	0
ENPP4	0	0.976779	0.788	0.274	0
S100A13	0	0.974702	0.946	0.517	0
C1H6orf118	0	0.970175	0.725	0.026	0
SORT1	0	0.964858	0.823	0.285	0
DNAAF1	0	0.962003	0.71	0.003	0
RAB11FIP1	0	0.960893	0.721	0.168	0
ACSL3	0	0.959039	0.903	0.448	0
DYNLT1	0	0.958569	0.913	0.378	0
AK7	0	0.956646	0.711	0.004	0
ENSA	0	0.956383	0.884	0.365	0
LOC110259951	0	0.95636	0.651	0.002	0
FTL	0	0.954957	0.998	0.973	0
IFI6	0	0.954654	0.833	0.224	0
TMEM170A	0	0.95383	0.773	0.11	0
SULT2B1	0	0.953008	0.736	0.08	0
ECT2L	0	0.951104	0.691	0.003	0
RNASE4	0	0.951057	0.958	0.515	0
BCAS1	0	0.950812	0.744	0.124	0
GPX4	0	0.949851	0.973	0.641	0
KIF3B	0	0.949847	0.755	0.127	0
DYNLRB1	0	0.94741	0.969	0.625	0
C4BPA	0	0.945277	0.665	0.008	0
MOK	0	0.944738	0.751	0.056	0
LRRC51	0	0.941507	0.649	0.046	0
MT-CYTB	0	0.937442	0.998	0.952	0
MOB1B	0	0.931874	0.76	0.168	0
PAOX	0	0.930077	0.699	0.069	0
NME9	0	0.929692	0.651	0.006	0
TXN	0	0.919581	0.994	0.842	0
SFT2D1	0	0.919485	0.97	0.639	0
ECHS1	0	0.919064	0.928	0.637	0
C5H22orf23	0	0.918334	0.684	0.003	0
GRTP1	0	0.917746	0.729	0.121	0
MT-ND3	0	0.913706	0.97	0.774	0
MRPL22	0	0.913185	0.856	0.308	0
FAM174A	0	0.911859	0.803	0.197	0
MT-ND5	0	0.91165	0.987	0.798	0
LOC102165015	0	0.910606	0.629	0.005	0
MT-ATP6	0	0.910332	0.998	0.979	0
TNFAIP8L1	0	0.908453	0.714	0.05	0
TMPRSS2	0	0.905564	0.776	0.212	0
APPL2	0	0.899763	0.771	0.131	0
ANKRD42	0	0.898882	0.718	0.082	0
PCNX4	0	0.898411	0.725	0.078	0
LAP3	0	0.897772	0.912	0.456	0
ARL6IP1	0	0.897086	0.892	0.444	0
ADIG	0	0.896171	0.681	0.017	0
CYB561	0	0.890345	0.828	0.307	0
GJB7	0	0.888098	0.602	0.006	0
SLC44A1	0	0.887107	0.836	0.307	0
FBXW9	0	0.886193	0.702	0.052	0
LOC110261493	0	0.885657	0.573	0.008	0
CFAP44	0	0.885223	0.662	0.003	0
SOX2	0	0.882317	0.69	0.164	0
SMPD2	0	0.880998	0.71	0.119	0
PCM1	0	0.880464	0.811	0.218	0
TSTD1	0	0.879877	0.911	0.415	0
PTPN18	0	0.879423	0.857	0.354	0
EYA2	0	0.879307	0.728	0.111	0
TMEM231	0	0.877972	0.664	0.032	0
LRPPRC	0	0.877497	0.745	0.219	0
FBXO36	0	0.877481	0.67	0.011	0
SPHKAP	0	0.875327	0.646	0.002	0
CHMP4B	0	0.874332	0.911	0.508	0
DNAL4	0	0.873656	0.759	0.102	0
CLDN3	0	0.873136	0.929	0.428	0
NSMCE1	0	0.8726	0.878	0.368	0
MAL2	0	0.871863	0.742	0.148	0
LOC100525590	0	0.871833	0.801	0.362	0
MT-COX3	0	0.870652	0.997	0.987	0
TM9SF2	0	0.86961	0.935	0.541	0
NDUFB2	0	0.869428	0.958	0.583	0
CFAP52	0	0.868082	0.641	0.003	0
CFAP161	0	0.866593	0.678	0.002	0
CLTA	0	0.865473	0.984	0.739	0
GJB3	0	0.863979	0.648	0.089	0
SNX4	0	0.861223	0.687	0.141	0
SLC20A2	0	0.856884	0.721	0.097	0
NDFIP2	0	0.856881	0.854	0.374	0
CMTM8	0	0.855195	0.687	0.076	0
IQCA1	0	0.851858	0.634	0.002	0
FTH1	0	0.850971	0.998	0.965	0
LCN2	0	0.848145	0.772	0.219	0
SPAG6	0	0.847	0.64	0.002	0
LOC100515685	0	0.846711	0.751	0.118	0
FAM229B	0	0.845574	0.595	0.001	0
C10H9orf24	0	0.845145	0.622	0.004	0
ACSF2	0	0.844663	0.827	0.304	0
MT-COX2	0	0.843444	0.998	0.99	0
IFT172	0	0.842185	0.662	0.061	0
CD55	0	0.8396	0.795	0.295	0
PIR	0	0.839013	0.571	0.057	0
NDUFB4	0	0.838344	0.954	0.679	0
C9H11orf70	0	0.837944	0.591	0.012	0
PSENEN	0	0.836411	0.907	0.481	0
GRAMD2B	0	0.834095	0.901	0.483	0
LOC100523871	0	0.832033	0.715	0.22	0
DUPD1	0	0.831941	0.622	0.002	0
DRC7	0	0.831071	0.645	0.004	0
CCDC170	0	0.829524	0.665	0.016	0
CLN3	0	0.829412	0.718	0.115	0
TMEM216	0	0.829273	0.697	0.072	0
LRRC71	0	0.829254	0.651	0.003	0
2020-03-02	0	0.828282	0.758	0.271	0
MED31	0	0.825916	0.81	0.282	0
DNAH9	0	0.825718	0.625	0.006	0
PRR13	0	0.825381	0.937	0.56	0
FAM161A	0	0.824919	0.639	0.043	0
SPEF1	0	0.822733	0.622	0.005	0
UBALD2	0	0.820744	0.769	0.297	0
TIMM17B	0	0.814866	0.829	0.341	0
VWA3A	0	0.814637	0.625	0.002	0
TRIM29	0	0.814577	0.667	0.077	0
MAPK15	0	0.813942	0.621	0.002	0
MYOF	0	0.812711	0.755	0.187	0
MVP	0	0.811473	0.836	0.329	0
OAZ1	0	0.810963	0.991	0.946	0
SPATA18	0	0.810531	0.609	0.002	0
F2RL1	0	0.810399	0.657	0.134	0
CCDC115	0	0.810015	0.755	0.222	0
GK	0	0.809835	0.642	0.147	0
WDR38	0	0.809302	0.53	0.001	0
MED24	0	0.807885	0.671	0.088	0
MT-ND1	0	0.807856	0.989	0.866	0
CDHR3	0	0.803951	0.595	0.003	0
DZIP1L	0	0.803654	0.628	0.025	0
ELOB	0	0.803561	0.993	0.854	0
TTC21A	0	0.802224	0.64	0.009	0
C7H6orf62	0	0.80181	0.899	0.533	0
PDCD6	0	0.798099	0.882	0.467	0
CDRT1	0	0.797882	0.686	0.164	0
LOC110260348	0	0.794488	0.766	0.282	0
ANKRD66	0	0.793046	0.622	0.001	0
BSCL2	0	0.793026	0.779	0.281	0
C3H7orf50	0	0.79297	0.813	0.34	0
USP2	0	0.792904	0.666	0.106	0
TNNI3	0	0.792128	0.628	0.015	0
HMGCR	0	0.789753	0.683	0.162	0
HSPB11	0	0.788273	0.657	0.085	0
SPAG16	0	0.788203	0.642	0.005	0
HYDIN	0	0.786247	0.603	0.005	0
MGAT4C	0	0.78605	0.586	0.003	0
RUVBL2	0	0.785518	0.749	0.2	0
FOXA1	0	0.785141	0.755	0.317	0
LZTFL1	0	0.78415	0.7	0.145	0
MT-ND4	0	0.783342	0.997	0.946	0
MMP7	0	0.782035	0.393	0.004	0
IRF3	0	0.781824	0.766	0.207	0
AHSA1	0	0.780544	0.837	0.397	0
PROM1	0	0.780335	0.585	0.135	0
TSPYL1	0	0.779449	0.747	0.185	0
SPATA6L	0	0.778864	0.621	0.007	0
PKIG	0	0.778228	0.81	0.154	0
GABARAPL2	0	0.777476	0.973	0.714	0
KLHDC7A	0	0.776599	0.648	0.121	0
MIF	0	0.776198	0.994	0.873	0
TNIP3	0	0.775633	0.404	0.046	0
SPATA6	0	0.775011	0.655	0.075	0
CCDC187	0	0.774423	0.597	0.004	0
AK9	0	0.771947	0.573	0.001	0
LOC102160975	0	0.771635	0.61	0.06	0
PLS1	0	0.771522	0.619	0.032	0
EPCAM	0	0.771333	0.933	0.453	0
GABARAP	0	0.769569	0.994	0.906	0
TF	0	0.765603	0.609	0.124	0
RBM47	0	0.7656	0.798	0.354	0
DYNLL2	0	0.765006	0.758	0.282	0
CCDC160	0	0.761668	0.62	0.078	0
CCDC146	0	0.760327	0.61	0.033	0
SAA3	0	0.759636	0.518	0.074	0
SC5D	0	0.758818	0.679	0.163	0
SPATA33	0	0.757912	0.587	0.01	0
ELOF1	0	0.757759	0.765	0.27	0
LRRC18	0	0.756589	0.541	0.003	0
CSPP1	0	0.756007	0.655	0.081	0
FMC1	0	0.755664	0.762	0.253	0
PDE6C	0	0.755111	0.573	0.002	0
LRRC56	0	0.754835	0.585	0.004	0
LOC100512448	0	0.754728	0.942	0.619	0
C1H14orf37	0	0.752819	0.58	0.016	0
CCDC40	0	0.752385	0.599	0.019	0
PSMA7	0	0.750662	0.972	0.711	0
HMGCS1	0	0.747923	0.611	0.186	0
NAA38	0	0.74553	0.861	0.398	0
CYP2D25	0	0.744661	0.573	0.056	0
EFCAB12	0	0.744067	0.595	0.001	0
ATP6V1G1	0	0.743751	0.976	0.742	0
ATP11A	0	0.743113	0.741	0.252	0
PRKCG	0	0.742943	0.548	0.022	0
SCD	0	0.74079	0.666	0.172	0
ABRAXAS2	0	0.740451	0.64	0.078	0
MSMO1	0	0.739949	0.704	0.239	0
CEP83	0	0.737375	0.608	0.055	0
NEDD4L	0	0.736484	0.641	0.116	0
DAW1	0	0.736407	0.592	0.001	0
RSPH9	0	0.734667	0.526	0.006	0
CFAP69	0	0.734477	0.596	0.025	0
C3H16orf54	0	0.733882	0.559	0.01	0
TMEM30B	0	0.732258	0.725	0.255	0
LOC100524097	0	0.730207	0.581	0.002	0
GOLGB1	0	0.728665	0.76	0.325	0
GSR	0	0.72629	0.661	0.218	0
CHRAC1	0	0.726196	0.897	0.479	0
PPM1G	0	0.725689	0.759	0.255	0
DNAH12	0	0.725353	0.577	0.009	0
IFT88	0	0.724513	0.608	0.061	0
PTPRJ	0	0.722836	0.677	0.173	0
CFAP70	0	0.722624	0.594	0.011	0
IFT74	0	0.720542	0.584	0.054	0
GNG5	0	0.719553	0.979	0.779	0
TTLL1	0	0.718491	0.606	0.047	0
ATOX1	0	0.717265	0.976	0.643	0
KLHDC9	0	0.715663	0.614	0.031	0
CCNA1	0	0.714814	0.517	0.002	0
ARMC3	0	0.714036	0.557	0.001	0
PSMA2	0	0.713694	0.952	0.68	0
KIF27	0	0.712374	0.585	0.01	0
DNAH10	0	0.712342	0.574	0.008	0
CCDC33	0	0.710692	0.556	0.002	0
CETN3	0	0.709362	0.843	0.324	0
IQUB	0	0.707394	0.533	0.015	0
UBE2A	0	0.706816	0.764	0.292	0
LOC102162428	0	0.706399	0.629	0.087	0
DRC3	0	0.704951	0.603	0.043	0
ST6GALNAC2	0	0.699812	0.66	0.172	0
AKR1C1	0	0.69795	0.369	0.02	0
SREBF2	0	0.69769	0.694	0.206	0
LOC102157627	0	0.696815	0.572	0.024	0
LOC110257787	0	0.695188	0.533	0.001	0
LOC100523244	0	0.694868	0.735	0.223	0
KATNB1	0	0.693733	0.62	0.068	0
AIF1	0	0.693079	0.589	0.022	0
ATXN2	0	0.691597	0.687	0.197	0
MISP3	0	0.690068	0.751	0.332	0
ACSM3	0	0.688543	0.539	0.011	0
GLIS3	0	0.688399	0.572	0.039	0
CATIP	0	0.686448	0.535	0.002	0
LOC110262202	0	0.686363	0.54	0.008	0
PPIL6	0	0.68592	0.541	0.002	0
LOC100522551	0	0.684178	0.529	0.008	0
CCDC190	0	0.684172	0.492	0.003	0
EFCAB1	0	0.683062	0.536	0.002	0
LOC102160053	0	0.683026	0.516	0.044	0
DNAJA4	0	0.681746	0.564	0.033	0
WDR54	0	0.680558	0.541	0.028	0
CCDC65	0	0.678039	0.537	0.005	0
ENO4	0	0.678029	0.549	0.001	0
MAPK1	0	0.677962	0.709	0.241	0
LOC110257085	0	0.677857	0.527	0.001	0
NEK10	0	0.677477	0.572	0.002	0
RBM38	0	0.675261	0.614	0.073	0
PLEKHS1	0	0.674621	0.563	0.09	0
MAP1B	0	0.673081	0.757	0.169	0
INO80B	0	0.671621	0.622	0.153	0
MNS1	0	0.671326	0.533	0.012	0
LOC100156293	0	0.671107	0.552	0.091	0
LDLRAD1	0	0.671046	0.507	0.001	0
BLCAP	0	0.670527	0.647	0.153	0
DNALI1	0	0.669845	0.515	0.003	0
RABGAP1L	0	0.669466	0.714	0.286	0
MGMT	0	0.668953	0.68	0.23	0
TNFAIP8	0	0.667869	0.623	0.111	0
RABL2B	0	0.667504	0.58	0.035	0
CEP290	0	0.665726	0.601	0.142	0
CFAP20	0	0.66447	0.758	0.31	0
FAM221A	0	0.664059	0.559	0.077	0
C6H19orf81	0	0.662912	0.559	0.113	0
BABAM2	0	0.661097	0.659	0.164	0
DNAH3	0	0.659792	0.533	0.002	0
FBXO15	0	0.657206	0.555	0.051	0
ARRDC1	0	0.656836	0.638	0.161	0
PRR15	0	0.656587	0.522	0.068	0
ADORA2B	0	0.656392	0.533	0.031	0
SMIM10	0	0.656281	0.498	0.011	0
MAK	0	0.655925	0.536	0.004	0
PTP4A1	0	0.654961	0.77	0.323	0
LOC110260353	0	0.654455	0.496	0.015	0
TRAK1	0	0.654401	0.616	0.112	0
DCDC2	0	0.654094	0.515	0.001	0
WBP1	0	0.653922	0.699	0.251	0
DNAH11	0	0.653695	0.539	0.005	0
LOC780435	0	0.653391	0.611	0.175	0
H3F3A	0	0.652887	0.997	0.979	0
SPEF2	0	0.651736	0.537	0.006	0
TMEM54	0	0.650828	0.677	0.256	0
ARHGEF38	0	0.650295	0.545	0.087	0
GNG12	0	0.650121	0.745	0.246	0
IFT43	0	0.648245	0.677	0.14	0
CD68	0	0.647086	0.501	0.014	0
SERPINB5	0	0.645201	0.555	0.043	0
RSPH3	0	0.644765	0.518	0.023	0
DNAH6	0	0.643901	0.503	0.004	0
CAST	0	0.643663	0.729	0.189	0
IFT22	0	0.642481	0.571	0.06	0
CBY1	0	0.642443	0.64	0.153	0
RHPN2	0	0.641908	0.594	0.15	0
LOC110256013	0	0.641068	0.46	0.001	0
TEKT1	0	0.635037	0.517	0.008	0
KIAA1549	0	0.634315	0.521	0.03	0
ANK3	0	0.633892	0.636	0.15	0
LOC102158037	0	0.633061	0.453	0.005	0
STK33	0	0.62927	0.514	0.014	0
DYDC2	0	0.628246	0.497	0.001	0
DNAH2	0	0.623097	0.507	0.004	0
PRRG4	0	0.62071	0.6	0.183	0
WDR78	0	0.619951	0.504	0.003	0
SLC2A1	0	0.616611	0.65	0.181	0
RPA3	0	0.614658	0.762	0.298	0
C3H2orf70	0	0.614432	0.438	0.001	0
LOC110256294	0	0.613987	0.689	0.215	0
LHB	0	0.613188	0.493	0.006	0
LRRC74B	0	0.611255	0.489	0.003	0
TACC2	0	0.611189	0.649	0.159	0
KIAA1456	0	0.611139	0.501	0.005	0
SEMA3E	0	0.611114	0.523	0.013	0
LOC110261680	0	0.610973	0.541	0.049	0
AGBL2	0	0.609345	0.52	0.025	0
UROS	0	0.60849	0.62	0.217	0
LOC102161478	0	0.608284	0.479	0	0
COQ7	0	0.606582	0.646	0.174	0
SPATA17	0	0.606041	0.496	0.013	0
CIPC	0	0.606016	0.558	0.1	0
CLCN3	0	0.604983	0.66	0.245	0
SLC2A13	0	0.602157	0.544	0.08	0
EPB41L5	0	0.601394	0.596	0.186	0
SLC9A7	0	0.601109	0.526	0.123	0
RNFT1	0	0.599834	0.689	0.25	0
DNAH1	0	0.599043	0.498	0.003	0
DNAH7	0	0.598805	0.484	0.002	0
NPHP1	0	0.597698	0.513	0.032	0
TCP11	0	0.597645	0.633	0.192	0
MYH14	0	0.597591	0.532	0.088	0
PLEKHG6	0	0.596736	0.51	0.019	0
NAT14	0	0.596031	0.506	0.024	0
OGFOD2	0	0.595489	0.603	0.191	0
WDR13	0	0.594313	0.655	0.226	0
STRBP	0	0.593617	0.581	0.178	0
SYNE1	0	0.593587	0.589	0.073	0
C8H4orf22	0	0.592987	0.478	0.003	0
APITD1	0	0.591951	0.511	0.107	0
KAZN	0	0.59128	0.522	0.046	0
MSMB	0	0.590869	0.602	0.178	0
CFP	0	0.590662	0.452	0.005	0
FAM102B	0	0.590154	0.533	0.103	0
ZDHHC1	0	0.589759	0.544	0.055	0
WDR49	0	0.589348	0.458	0.003	0
FANCI	0	0.587849	0.474	0.025	0
NQO1	0	0.587697	0.356	0.055	0
TMEM42	0	0.586461	0.592	0.139	0
SLC5A3	0	0.585289	0.535	0.073	0
OSCP1	0	0.584818	0.469	0.028	0
CYP2J34	0	0.584458	0.492	0.02	0
DNAL1	0	0.584103	0.509	0.036	0
ATP2C2	0	0.582975	0.502	0.057	0
CCP110	0	0.582704	0.529	0.061	0
FMO5	0	0.581775	0.484	0.038	0
DNAI2	0	0.581086	0.466	0.003	0
ARMC2	0	0.580602	0.489	0.006	0
SMAD2	0	0.580521	0.622	0.155	0
CTSL	0	0.580393	0.461	0.04	0
PTPN3	0	0.580004	0.527	0.062	0
UBL5	0	0.578993	0.99	0.889	0
CDKL1	0	0.577199	0.468	0.014	0
DUSP14	0	0.57632	0.526	0.128	0
ZC2HC1A	0	0.576112	0.638	0.113	0
GALNT18	0	0.57512	0.717	0.132	0
GRHL2	0	0.572858	0.534	0.099	0
LOC100624137	0	0.572671	0.37	0.02	0
TDRP	0	0.571559	0.526	0.047	0
TTC38	0	0.570682	0.576	0.13	0
SPATA24	0	0.570155	0.541	0.097	0
GEMIN5	0	0.569071	0.525	0.092	0
GCLC	0	0.566916	0.504	0.119	0
LOC110260002	0	0.566611	0.363	0.001	0
LOC100624032	0	0.565949	0.533	0.116	0
B9D2	0	0.56327	0.554	0.112	0
MAP9	0	0.562931	0.498	0.035	0
NNAT	0	0.561194	0.434	0.025	0
LLGL2	0	0.560841	0.571	0.156	0
IFFO2	0	0.557597	0.4	0.067	0
LOC102163957	0	0.555891	0.47	0.001	0
CNDP1	0	0.555349	0.471	0.078	0
CACHD1	0	0.552932	0.532	0.043	0
VEGFB	0	0.552774	0.49	0.105	0
NIN	0	0.552097	0.655	0.174	0
C8H4orf48	0	0.551791	0.441	0.068	0
LPGAT1	0	0.549786	0.569	0.164	0
BMP2K	0	0.548991	0.557	0.123	0
NADK	0	0.548335	0.554	0.147	0
EGLN3	0	0.547601	0.558	0.096	0
RIIAD1	0	0.54702	0.479	0.1	0
ANXA8	0	0.545445	0.529	0.06	0
WDR90	0	0.544233	0.43	0.01	0
PLSCR1	0	0.543623	0.649	0.166	0
LOC110259529	0	0.543546	0.412	0.003	0
SCIN	0	0.543243	0.43	0.017	0
CACNG6	0	0.542264	0.44	0.001	0
CLHC1	0	0.540426	0.459	0.007	0
G6PC3	0	0.540165	0.584	0.163	0
KRCC1	0	0.539655	0.614	0.181	0
CEP170B	0	0.539169	0.524	0.118	0
MAPRE3	0	0.538699	0.529	0.076	0
TTLL9	0	0.536889	0.445	0.001	0
LOC100517025	0	0.536738	0.472	0.004	0
MARS2	0	0.534912	0.487	0.054	0
TOGARAM1	0	0.534587	0.547	0.116	0
AGR2	0	0.534558	0.989	0.376	0
IFT52	0	0.52915	0.543	0.091	0
TOGARAM2	0	0.528352	0.426	0.002	0
IQCE	0	0.528087	0.482	0.04	0
TOM1L1	0	0.526344	0.518	0.134	0
KCTD17	0	0.525732	0.466	0.021	0
BCL10	0	0.524627	0.483	0.081	0
CFAP65	0	0.524357	0.435	0.002	0
IQCG	0	0.523792	0.415	0.001	0
WFDC3	0	0.523542	0.458	0.045	0
GSPT2	0	0.522809	0.465	0.067	0
UBLCP1	0	0.51989	0.54	0.13	0
MTA1	0	0.519258	0.462	0.076	0
LOC100739463	0	0.518271	0.411	0.038	0
NME7	0	0.517763	0.49	0.074	0
SCNM1	0	0.516688	0.585	0.156	0
B3GNT7	0	0.51456	0.417	0.036	0
LRRC36	0	0.51446	0.443	0.006	0
LOC100739508	0	0.513805	0.433	0.038	0
SIRT3	0	0.513058	0.483	0.077	0
ADGB	0	0.512505	0.419	0.004	0
ENKD1	0	0.512274	0.409	0.006	0
C13H21orf2	0	0.510454	0.53	0.13	0
CFAP77	0	0.510368	0.423	0.001	0
TSNAXIP1	0	0.510337	0.432	0.003	0
ZMYND12	0	0.509787	0.405	0.003	0
ANKRD22	0	0.509557	0.456	0.051	0
AKAP14	0	0.509135	0.334	0.006	0
CCDC113	0	0.508668	0.437	0.003	0
IL10RB	0	0.508577	0.493	0.07	0
CFAP73	0	0.507845	0.415	0.001	0
LOC106504991	0	0.506736	0.559	0.148	0
BBS2	0	0.506191	0.484	0.056	0
DEUP1	0	0.504943	0.431	0.007	0
SSBP4	0	0.504705	0.546	0.105	0
SERPINI2	0	0.504553	0.411	0.002	0
LSM14B	0	0.50342	0.493	0.117	0
ZC2HC1C	0	0.502635	0.435	0.004	0
LCN5	0	0.50203	0.301	0.001	0
LOC110257572	0	0.501299	0.46	0.066	0
CCDC39	0	0.501069	0.419	0.002	0
AXDND1	0	0.500947	0.404	0.004	0
MED29	5.99712e-307	0.640244	0.799	0.371	1.17424e-302
FBXL20	7.83732e-307	0.582204	0.715	0.259	1.53455e-302
RGS4	9.9444e-307	0.55374	0.322	0.045	1.94711e-302
SOBP	1.02212e-306	0.509133	0.441	0.095	2.00131e-302
SRP9	2.12521e-306	0.59127	0.707	0.265	4.16115e-302
TMEM59	4.7324e-306	0.623698	0.988	0.833	9.26603e-302
BRI3	2.96658e-305	0.697383	0.766	0.355	5.80856e-301
RPS6KA3	4.00991e-304	0.51561	0.599	0.18	7.8514e-300
SLC25A33	2.25639e-303	0.609561	0.64	0.237	4.41801e-299
KCNK1	1.6771e-301	0.642722	0.682	0.275	3.28376e-297
SOX21	1.87029e-301	0.527714	0.464	0.114	3.66203e-297
GLYR1	1.27531e-300	0.512282	0.615	0.189	2.49707e-296
ZNF146	1.9206e-300	0.720671	0.802	0.391	3.76053e-296
BRD7	2.72676e-300	0.66304	0.651	0.239	5.339e-296
NIPAL1	2.23785e-299	0.508621	0.493	0.129	4.38171e-295
PEPD	6.92617e-299	0.600402	0.708	0.282	1.35615e-294
MAT2B	1.27224e-296	0.623043	0.74	0.319	2.49105e-292
PNRC1	2.67271e-296	0.841275	0.948	0.689	5.23317e-292
TMC4	4.16714e-295	0.513787	0.5	0.141	8.15925e-291
DUSP5	1.61018e-292	0.504114	0.49	0.114	3.15274e-288
TEX264	4.0058e-291	0.58979	0.707	0.289	7.84335e-287
DDAH2	7.55883e-291	0.678686	0.811	0.392	1.48002e-286
MIPEP	2.17788e-290	0.600126	0.568	0.19	4.2643e-286
ARHGAP5	2.82317e-290	0.6591	0.803	0.397	5.52777e-286
OCLN	6.61543e-289	0.594678	0.595	0.203	1.2953e-284
PFDN2	3.14897e-288	0.66138	0.888	0.521	6.16569e-284
TSC22D1	1.33738e-286	0.612234	0.972	0.674	2.61859e-282
IRF6	1.4816e-286	0.567372	0.656	0.246	2.90098e-282
RUVBL1	1.46058e-285	0.566842	0.709	0.284	2.85982e-281
SDF4	2.97779e-282	0.688437	0.898	0.57	5.83051e-278
MT-COX1	3.61688e-281	0.723546	0.984	0.901	7.08185e-277
FAM213A	1.7635e-280	0.638896	0.867	0.477	3.45293e-276
PTBP3	3.77986e-280	0.606254	0.785	0.364	7.40096e-276
MAN1A2	1.61402e-278	0.549827	0.627	0.231	3.16025e-274
IRX3	1.84036e-278	0.634672	0.715	0.312	3.60343e-274
SQLE	2.04323e-278	0.617964	0.691	0.268	4.00064e-274
AKAP9	1.62256e-277	0.676425	0.851	0.467	3.17696e-273
VAMP8	1.27693e-275	0.569293	0.979	0.727	2.50024e-271
CXADR	6.34093e-275	0.574464	0.663	0.275	1.24155e-270
RAB25	1.7294e-273	0.580374	0.741	0.343	3.38617e-269
HIST1H2BD	2.2181e-272	0.592295	0.548	0.17	4.34304e-268
HNRNPF	4.67804e-272	0.610477	0.976	0.767	9.1596e-268
ALCAM	5.43526e-272	0.552677	0.704	0.291	1.06422e-267
MRLC2	9.83704e-267	0.63727	0.933	0.631	1.92609e-262
F3	6.87012e-265	0.678113	0.791	0.338	1.34517e-260
SLC26A2	1.136e-263	0.536463	0.525	0.169	2.22429e-259
NELFE	2.11254e-263	0.519807	0.71	0.305	4.13635e-259
PSMB1	2.56521e-262	0.631448	0.958	0.715	5.02269e-258
TM9SF1	2.41686e-261	0.592372	0.749	0.355	4.73222e-257
MCRIP1	1.3613e-260	0.655036	0.799	0.429	2.66542e-256
IFT20	6.57962e-260	0.598888	0.739	0.336	1.28829e-255
PSMA4	9.06005e-260	0.645828	0.895	0.549	1.77396e-255
CFI	2.50194e-259	0.62768	0.769	0.366	4.89879e-255
SELENOF	1.09904e-256	0.626908	0.938	0.679	2.15193e-252
HSD17B8	6.52801e-256	0.520558	0.649	0.264	1.27818e-251
CAPNS1	3.26555e-255	0.609116	0.789	0.399	6.39394e-251
PSME2	1.00351e-254	0.601406	0.792	0.402	1.96487e-250
WRB	2.74003e-254	0.52953	0.677	0.286	5.36498e-250
MINOS1	6.77391e-254	0.578013	0.962	0.746	1.32633e-249
CEBPD	3.64452e-253	0.960942	0.907	0.657	7.13598e-249
HECTD1	8.44171e-253	0.547968	0.68	0.291	1.65289e-248
DPY19L4	7.73257e-252	0.502751	0.561	0.187	1.51404e-247
KLF4	1.55896e-251	0.696666	0.847	0.457	3.05245e-247
PGRMC1	2.40513e-251	0.670224	0.929	0.623	4.70925e-247
CUTA	3.48469e-251	0.568464	0.891	0.542	6.82302e-247
NDUFA2	5.36456e-249	0.602336	0.919	0.635	1.05038e-244
GMDS	1.47647e-248	0.616113	0.837	0.458	2.89093e-244
HIPK3	1.87948e-248	0.506088	0.723	0.306	3.68002e-244
MT-12SrRNA	2.62023e-247	0.720702	0.995	0.883	5.13041e-243
CD9	2.63937e-247	0.562373	0.982	0.804	5.16789e-243
CEBPB	2.26953e-246	0.638482	0.88	0.53	4.44373e-242
SH3GLB1	1.51326e-245	0.568995	0.795	0.406	2.96295e-241
PRR15L	3.07087e-244	0.580856	0.687	0.314	6.01276e-240
RBX1	4.00909e-243	0.582189	0.935	0.669	7.84979e-239
ATP5I	1.58975e-241	0.545646	0.985	0.803	3.11274e-237
LOC106504299	7.17156e-241	0.54366	0.656	0.281	1.40419e-236
TUBA4A	9.11676e-241	0.655856	0.66	0.293	1.78506e-236
HTATIP2	1.30261e-237	0.541906	0.666	0.302	2.55051e-233
CHMP2A	3.91601e-237	0.562004	0.928	0.661	7.66755e-233
ATP2A2	1.34438e-236	0.575395	0.847	0.491	2.6323e-232
RFK	6.04583e-236	0.574738	0.536	0.188	1.18377e-231
DEGS1	7.78465e-236	0.504823	0.694	0.278	1.52423e-231
C2H19orf70	1.10822e-233	0.564874	0.821	0.461	2.16989e-229
TMEM125	1.64191e-233	0.517921	0.551	0.212	3.21486e-229
PTOV1	3.33447e-229	0.550967	0.714	0.349	6.52888e-225
NDUFAF3	2.90335e-227	0.539362	0.77	0.411	5.68475e-223
SPAG7	3.24412e-227	0.505784	0.736	0.342	6.35199e-223
KRT19	4.23939e-227	0.51856	0.729	0.32	8.30072e-223
CUNH9orf142	1.69365e-225	0.594892	0.817	0.475	3.31616e-221
TKT	8.03599e-225	0.674508	0.783	0.45	1.57345e-220
LOC100513133	1.46203e-224	0.975149	0.802	0.431	2.86266e-220
C3H16orf89	1.45937e-221	0.528983	0.515	0.187	2.85744e-217
RNASEK	2.54606e-221	0.562015	0.944	0.689	4.98518e-217
LRPAP1	8.99678e-220	0.542707	0.596	0.245	1.76157e-215
GSTO1	1.25012e-219	0.587713	0.77	0.408	2.44774e-215
RTN4	1.90631e-219	0.572635	0.894	0.593	3.73256e-215
MDK	2.18089e-219	0.592908	0.805	0.444	4.27019e-215
LOC100512560	1.00464e-218	0.515879	0.735	0.351	1.96708e-214
PFDN5	1.46855e-218	0.532425	0.912	0.633	2.87542e-214
TRIB1	6.2304e-218	0.623558	0.677	0.307	1.21991e-213
SERTAD1	2.33055e-217	0.631224	0.865	0.515	4.56321e-213
JUND	3.40112e-217	0.548424	0.94	0.6	6.6594e-213
DPY30	8.1845e-217	0.534215	0.855	0.535	1.60252e-212
UBE2B	2.25069e-216	0.517945	0.935	0.669	4.40685e-212
SAP18	2.18635e-215	0.518497	0.973	0.779	4.28087e-211
NFKBIZ	2.82034e-215	0.743845	0.872	0.559	5.52222e-211
CHIC2	1.39719e-214	0.544788	0.793	0.428	2.73569e-210
ZKSCAN1	3.08927e-214	0.528975	0.697	0.338	6.04879e-210
NEDD8	1.67052e-213	0.523991	0.926	0.673	3.27089e-209
SLIRP	1.08164e-212	0.518543	0.848	0.512	2.11785e-208
DAZAP2	1.30774e-212	0.53114	0.882	0.562	2.56055e-208
TRAPPC2L	2.62741e-212	0.514731	0.79	0.44	5.14446e-208
ANKRD12	3.31032e-212	0.536141	0.832	0.484	6.48161e-208
CPD	1.08055e-211	0.525345	0.738	0.376	2.11571e-207
CHCHD5	1.65258e-211	0.518055	0.636	0.292	3.23575e-207
CTNND1	2.31972e-210	0.550928	0.759	0.392	4.54202e-206
KRT8	8.54286e-210	0.580646	0.977	0.516	1.67269e-205
MT-ND4L	3.67332e-209	0.624918	0.902	0.624	7.19236e-205
SRSF2	4.18611e-209	0.578688	0.899	0.601	8.1964e-205
METTL9	5.60747e-209	0.525901	0.655	0.305	1.09794e-204
LOC110257335	4.10438e-205	0.56666	0.826	0.48	8.03638e-201
NDUFB5	7.21676e-205	0.52056	0.924	0.64	1.41304e-200
HYI	1.00685e-203	0.540507	0.718	0.376	1.97142e-199
AK1	1.50291e-203	0.587704	0.417	0.125	2.94269e-199
RWDD4	2.68076e-203	0.509028	0.614	0.276	5.24893e-199
FAM162A	1.34838e-199	0.50511	0.85	0.523	2.64014e-195
SIVA1	9.35716e-198	0.549076	0.783	0.454	1.83213e-193
MRPL41	8.99748e-196	0.521653	0.803	0.475	1.76171e-191
CDH1	1.00454e-193	0.506122	0.769	0.403	1.96688e-189
UAP1	1.03352e-193	0.508923	0.748	0.418	2.02364e-189
INSIG1	8.49813e-188	0.507468	0.585	0.245	1.66393e-183
SNRPB2	3.12428e-187	0.507303	0.788	0.456	6.11733e-183
FARSB	2.60462e-184	0.586137	0.618	0.3	5.09984e-180
RNF130	3.60828e-183	0.524528	0.82	0.49	7.06502e-179
HERPUD1	4.50766e-183	0.603529	0.854	0.564	8.82601e-179
ZNF609	2.02516e-181	0.554648	0.685	0.321	3.96526e-177
POR	9.1257e-167	0.510174	0.618	0.308	1.78681e-162
PAM	7.32192e-166	0.502797	0.865	0.511	1.43363e-161
DDIT3	2.8361e-154	0.500673	0.691	0.368	5.55309e-150
LOC100519082	4.34121e-153	0.641618	0.724	0.455	8.50009e-149
ATF3	2.81097e-142	0.512068	0.858	0.539	5.50388e-138
SLC39A8	3.75249e-142	0.527843	0.622	0.339	7.34738e-138
YWHAE	1.75112e-132	0.594994	0.915	0.652	3.42869e-128

## Sheet: Myoep
Myoepithelium
Marker genes, ranked by avg_logFC
Thresholds: Minimun FDR: 0.05, Minimum avg_logFC: 0.5
Gene symbol	p-value	avg_logFC	pct.1	pct.2	p_val_adj
KRT15	0	3.40952	0.972	0.018	0
SAA3	0	3.34715	0.649	0.067	0
KRT14	0	3.16486	0.965	0.016	0
CBR1	0	3.14153	0.816	0.003	0
PCP4	0	3.06951	0.97	0.015	0
PTGDS	0	2.69271	0.93	0.149	0
KRT5	0	2.46931	0.921	0.018	0
SCRG1	0	2.44729	0.946	0.155	0
C3	0	2.14557	0.914	0.198	0
DHRS3	0	2.11538	0.957	0.337	0
ACTA2	0	1.9934	0.937	0.194	0
KRT17	0	1.97527	0.687	0.03	0
CFH	0	1.93459	0.873	0.201	0
CTGF	0	1.92689	0.632	0.168	0
MYLK	0	1.92547	0.86	0.186	0
MATN2	0	1.66367	0.872	0.138	0
TPM1	0	1.65071	0.983	0.601	0
MGP	0	1.63887	0.965	0.24	0
KRT23	0	1.54423	0.682	0.215	0
SPARC	0	1.53405	0.992	0.42	0
TPM2	0	1.46501	0.952	0.226	0
FBXO32	0	1.45897	0.609	0.077	0
NTF3	0	1.40563	0.627	0.017	0
DAG1	0	1.4032	0.814	0.38	0
PRNP	0	1.40166	0.838	0.331	0
TGFBR3	0	1.38134	0.758	0.16	0
NTRK3	0	1.35693	0.664	0.028	0
GPC3	0	1.35366	0.767	0.106	0
DLK2	0	1.33333	0.547	0.006	0
IGFBP5	0	1.3329	0.455	0.092	0
S100A11	0	1.31155	0.953	0.699	0
COL17A1	0	1.30768	0.583	0.012	0
FAM129A	0	1.29136	0.748	0.212	0
PLIN2	0	1.25236	0.78	0.361	0
PDLIM3	0	1.23957	0.635	0.052	0
CTSC	0	1.23049	0.765	0.315	0
LOC100153094	0	1.20634	0.619	0.053	0
ETV4	0	1.18532	0.605	0.111	0
MYL9	0	1.1577	0.906	0.228	0
GOLIM4	0	1.1549	0.668	0.193	0
PDGFC	0	1.14549	0.647	0.192	0
CTSV	0	1.11011	0.954	0.786	0
COL9A2	0	1.10598	0.425	0.019	0
PDGFA	0	1.10062	0.679	0.162	0
DSTN	0	1.09984	0.96	0.752	0
SSPN	0	1.09057	0.628	0.101	0
FABP7	0	1.07868	0.431	0.006	0
PI15	0	1.07714	0.404	0.033	0
FGFR1	0	1.04469	0.598	0.116	0
LAMA3	0	1.02143	0.508	0.037	0
CRISPLD1	0	1.00034	0.488	0.049	0
POSTN	0	0.996653	0.41	0.04	0
FBLN2	0	0.980546	0.576	0.081	0
CXCR4	0	0.980243	0.616	0.136	0
RBP1	0	0.956398	0.44	0.028	0
TGFB1I1	0	0.928542	0.627	0.164	0
OSR1	0	0.911715	0.401	0.012	0
DST	0	0.869882	0.555	0.141	0
CNN1	0	0.859615	0.549	0.113	0
ETV5	0	0.830066	0.41	0.06	0
DSC3	0	0.826653	0.4	0.004	0
ISLR	0	0.825804	0.423	0.036	0
MYH11	0	0.782455	0.744	0.139	0
LGALS1	0	0.779075	0.834	0.233	0
CPM	0	0.776349	0.464	0.068	0
LAMB1	0	0.748279	0.471	0.084	0
NDRG4	0	0.745528	0.356	0.024	0
FGL2	0	0.719232	0.586	0.136	0
VIT	0	0.719169	0.283	0.002	0
EFHD1	0	0.703486	0.346	0.038	0
ANKH	0	0.70327	0.35	0.029	0
COL7A1	0	0.65932	0.32	0.021	0
TP63	0	0.566559	0.272	0.006	0
VSNL1	0	0.565134	0.266	0.007	0
LAMB3	0	0.540256	0.253	0.02	0
SAMD5	0	0.52351	0.267	0.026	0
TAGLN	0	0.516886	0.949	0.318	0
SFRP1	0	0.50009	0.29	0.026	0
PERP	1.96184e-305	1.10162	0.777	0.371	3.84128e-301
BOC	5.35054e-305	0.632832	0.313	0.042	1.04764e-300
MAP1B	6.36631e-305	0.962746	0.626	0.186	1.24652e-300
SNAI2	1.74116e-298	0.733249	0.349	0.052	3.40919e-294
NREP	2.39826e-283	0.89134	0.718	0.251	4.69579e-279
KITLG	5.91463e-262	0.786737	0.489	0.126	1.15808e-257
ACTG1	1.63052e-259	0.67389	0.996	0.976	3.19255e-255
TFAP2A	3.30588e-258	1.11194	0.532	0.185	6.47292e-254
FLNA	1.60941e-255	0.526421	0.72	0.241	3.15122e-251
NFIB	1.63505e-253	0.867714	0.897	0.72	3.20143e-249
CFI	8.20793e-252	1.15502	0.708	0.375	1.60711e-247
GAS6	1.57727e-251	0.79513	0.454	0.113	3.08829e-247
PDZRN3	7.4324e-250	0.655814	0.359	0.07	1.45526e-245
TNFRSF21	1.8961e-249	0.9798	0.655	0.294	3.71257e-245
PDLIM7	2.59094e-248	0.790414	0.769	0.322	5.07307e-244
NEXN	3.04467e-248	0.650184	0.421	0.09	5.96147e-244
ID4	1.97987e-236	1.17432	0.557	0.209	3.87658e-232
RBPMS	3.91756e-229	0.888447	0.698	0.324	7.67058e-225
P3H2	1.66254e-228	0.660423	0.397	0.091	3.25526e-224
NTRK2	2.27892e-218	1.00639	0.551	0.229	4.46212e-214
MFGE8	4.99421e-216	0.744696	0.633	0.234	9.77867e-212
FTL	2.70908e-215	0.529019	0.997	0.974	5.30439e-211
FXYD3	2.09964e-213	0.983199	0.852	0.498	4.1111e-209
RBBP8	6.83178e-209	0.729773	0.379	0.094	1.33766e-204
PTGES	1.49136e-207	0.573009	0.344	0.073	2.92008e-203
LAPTM4A	9.07021e-206	0.641308	0.952	0.882	1.77595e-201
ARHGEF25	2.09425e-205	0.575897	0.419	0.103	4.10053e-201
CTNNB1	7.67626e-203	0.88878	0.8	0.603	1.50301e-198
TFAP2C	5.2893e-196	0.958246	0.477	0.177	1.03564e-191
GSTA4	6.8655e-194	0.69946	0.461	0.148	1.34426e-189
TCF7L1	3.405e-193	0.6085	0.356	0.089	6.66698e-189
CIRBP	9.82045e-193	0.936381	0.914	0.784	1.92284e-188
AJUBA	1.28896e-191	0.51599	0.359	0.082	2.52378e-187
B3GLCT	4.84041e-190	0.522334	0.304	0.064	9.47751e-186
MYLIP	3.37657e-189	0.910915	0.62	0.294	6.61132e-185
KCTD1	3.99524e-186	0.537079	0.284	0.058	7.82268e-182
CALD1	8.84568e-186	0.536697	0.861	0.536	1.73198e-181
ADAMTS9	4.01452e-181	0.639143	0.39	0.104	7.86042e-177
SELENOW	5.93966e-177	0.729578	0.897	0.823	1.16299e-172
TRIM29	4.51836e-174	0.587125	0.379	0.107	8.84695e-170
PLPP3	2.97659e-172	0.710964	0.63	0.274	5.82816e-168
SERPINB5	6.10989e-171	0.549091	0.303	0.069	1.19632e-166
LPP	5.76536e-170	0.616578	0.739	0.426	1.12886e-165
COL4A2	7.61264e-168	0.53695	0.673	0.265	1.49055e-163
WNT5B	3.03633e-167	0.748841	0.393	0.131	5.94513e-163
HSP90AB1	9.35576e-166	0.54045	0.968	0.93	1.83186e-161
VAV3	1.32984e-162	0.718953	0.394	0.131	2.60382e-158
TAX1BP1	7.60669e-162	0.716806	0.833	0.678	1.48939e-157
IRF6	1.39303e-161	0.81213	0.533	0.26	2.72755e-157
TRIP6	1.38799e-159	0.514551	0.336	0.088	2.71768e-155
SLC39A14	6.57067e-157	0.571602	0.273	0.062	1.28654e-152
F3	2.66218e-155	0.939393	0.669	0.353	5.21254e-151
MAML2	2.01395e-151	0.753084	0.632	0.367	3.94332e-147
FZD1	4.8414e-150	0.637903	0.387	0.133	9.47946e-146
PIK3R1	7.00472e-150	0.858333	0.673	0.452	1.37152e-145
SESN1	8.75029e-150	0.650254	0.328	0.094	1.71331e-145
LOC100624113	2.11903e-149	0.514837	0.98	0.943	4.14907e-145
KRT19	2.45479e-149	0.744859	0.624	0.333	4.80648e-145
ARPC5	4.82584e-149	0.802474	0.719	0.525	9.449e-145
WLS	6.92856e-149	0.561759	0.367	0.112	1.35661e-144
SNTA1	9.75448e-149	0.504665	0.278	0.069	1.90993e-144
PSAT1	1.4353e-148	0.794769	0.511	0.242	2.81032e-144
SERPINH1	5.87976e-145	0.625466	0.597	0.266	1.15126e-140
P3H1	6.57281e-142	0.583309	0.357	0.113	1.28696e-137
BCAM	5.16622e-141	0.748181	0.613	0.317	1.01155e-136
CNN2	4.51807e-139	0.657085	0.457	0.188	8.84638e-135
CTDSPL	2.92375e-138	0.738644	0.45	0.197	5.7247e-134
GJA1	4.3579e-138	0.525712	0.32	0.088	8.53277e-134
MSRB3	1.36211e-136	0.508861	0.404	0.13	2.66701e-132
MARCKS	7.87246e-132	0.793361	0.623	0.405	1.54143e-127
ITM2C	5.69067e-131	0.67394	0.521	0.256	1.11423e-126
NUCKS1	1.69335e-130	0.580579	0.863	0.772	3.31558e-126
ACTB	5.28633e-130	0.595659	0.923	0.713	1.03506e-125
CD200	8.00466e-130	0.546018	0.423	0.155	1.56731e-125
SERTAD4	1.37213e-129	0.543063	0.3	0.09	2.68663e-125
MEF2A	3.1852e-129	0.554626	0.359	0.122	6.23661e-125
HMGN2	2.64802e-126	0.627306	0.876	0.803	5.18481e-122
BEX3	9.41029e-123	0.696034	0.526	0.294	1.84253e-118
ACTN4	6.81867e-119	0.623088	0.737	0.565	1.3351e-114
FHL3	1.78596e-118	0.522075	0.318	0.1	3.49691e-114
IL1RAP	7.0742e-118	0.546557	0.333	0.114	1.38513e-113
HNRNPA1	5.37739e-117	0.58314	0.91	0.845	1.05289e-112
LOC100622246	4.39253e-110	0.82189	0.604	0.44	8.60057e-106
LOC100519934	2.79416e-108	0.552075	0.591	0.348	5.47096e-104
TMEM123	4.71874e-108	0.540674	0.395	0.154	9.23929e-104
HMGN3	1.5026e-107	0.572633	0.818	0.751	2.94209e-103
ITGA6	4.71529e-107	0.688773	0.564	0.35	9.23253e-103
ATP1B3	6.06148e-107	0.611887	0.637	0.412	1.18684e-102
RGS2	6.39082e-107	0.871031	0.519	0.29	1.25132e-102
PPM1K	1.59997e-105	0.692813	0.418	0.196	3.13274e-101
OAT	7.80523e-100	0.627124	0.62	0.406	1.52826e-95
EIF3L	1.12813e-99	0.514475	0.803	0.746	2.20888e-95
ETFB	6.42261e-99	0.635073	0.708	0.586	1.25755e-94
ACTN1	8.85814e-99	0.723889	0.619	0.461	1.73442e-94
FOS	2.24253e-97	0.947357	0.881	0.802	4.39088e-93
TXNIP	2.63477e-90	0.622679	0.886	0.806	5.15887e-86
SCP2	6.7434e-90	0.566229	0.743	0.686	1.32036e-85
KIAA1217	9.17662e-90	0.648632	0.38	0.186	1.79678e-85
EID1	4.48708e-89	0.650091	0.508	0.315	8.7857e-85
CLIC4	2.12386e-88	0.505312	0.722	0.497	4.15852e-84
HSP70.2	7.48953e-87	1.17967	0.718	0.6	1.46645e-82
CCNG1	5.34397e-85	0.561895	0.684	0.582	1.04635e-80
KCNMA1	8.45211e-85	0.618533	0.367	0.181	1.65492e-80
GYG1	2.46828e-83	0.57934	0.41	0.214	4.8329e-79
FERMT2	6.69393e-83	0.58073	0.516	0.319	1.31067e-78
APOD	1.07719e-82	0.729093	0.359	0.144	2.10913e-78
ZFP36L2	2.85436e-82	0.514881	0.755	0.615	5.58884e-78
DSP	5.94004e-82	0.649778	0.455	0.283	1.16306e-77
ZYX	7.40104e-82	0.54376	0.48	0.27	1.44912e-77
TEAD1	1.14014e-79	0.58187	0.447	0.259	2.2324e-75
RSU1	3.9153e-76	0.504176	0.5	0.285	7.66616e-72
ZNF277	1.46277e-75	0.59828	0.54	0.387	2.86411e-71
TNFAIP8	6.8977e-74	0.508806	0.321	0.141	1.35057e-69
GNG2	1.38914e-69	0.548376	0.421	0.25	2.71994e-65
IRX3	2.31544e-69	0.656468	0.485	0.336	4.53364e-65
SRSF7	2.82936e-69	0.541211	0.771	0.728	5.53988e-65
EGR1	3.10745e-69	0.500975	0.747	0.595	6.08438e-65
CHD9	2.78639e-68	0.541943	0.505	0.331	5.45574e-64
ACSL3	3.31729e-67	0.586642	0.6	0.478	6.49525e-63
NFIC	4.9324e-64	0.524418	0.62	0.543	9.65763e-60
CEBPB	1.89205e-63	0.591698	0.641	0.553	3.70462e-59
LOC100154873	2.58116e-63	0.565483	0.276	0.126	5.05391e-59
MPZL2	4.18578e-63	0.502149	0.322	0.167	8.19575e-59
SOX9	1.41222e-61	0.529489	0.312	0.16	2.76512e-57
CYR61	6.65657e-57	0.646666	0.433	0.251	1.30336e-52
RTN4	3.32309e-56	0.56852	0.65	0.617	6.50661e-52
VPS36	9.44106e-55	0.507415	0.477	0.342	1.84856e-50
AK3	3.02624e-53	0.64582	0.447	0.325	5.92537e-49
AMD1	1.07855e-52	0.508996	0.587	0.503	2.1118e-48
ZNF704	3.6312e-52	0.571448	0.395	0.257	7.1099e-48
DEK	5.74955e-52	0.51141	0.663	0.626	1.12576e-47
MT2B	1.12815e-50	1.73674	0.497	0.352	2.20892e-46
PARVA	2.11677e-50	0.517064	0.498	0.397	4.14464e-46
IER3	2.50144e-48	0.68686	0.54	0.42	4.89782e-44
LOC110261632	1.88707e-45	0.557861	0.294	0.153	3.69489e-41
ATP2A2	3.79441e-45	0.550453	0.577	0.517	7.42945e-41
TCF7L2	1.1689e-44	0.506585	0.362	0.226	2.28871e-40
GRINA	2.967e-44	0.539156	0.306	0.183	5.80939e-40
CEBPD	1.93713e-39	0.728696	0.729	0.675	3.7929e-35
LOC110255511	8.29759e-39	0.507457	0.625	0.59	1.62467e-34
DUSP6	1.376e-35	0.527659	0.416	0.32	2.6942e-31
RND3	1.45338e-35	0.578144	0.53	0.436	2.84572e-31
FOSB	1.22228e-20	0.529174	0.591	0.558	2.39323e-16
JUN	1.17166e-08	0.612638	0.57	0.631	0.000229412

## Sheet: Myofib
Serous cell
Marker genes, ranked by avg_logFC
Thresholds: Minimun FDR: 0.05, Minimum avg_logFC: 0.5
Gene symbol	p-value	avg_logFC	pct.1	pct.2	p_val_adj
CCL19	0	4.70432	0.864	0.033	0
CCL2	0	2.32245	0.713	0.122	0
SERPING1	0	1.79338	0.883	0.206	0
FXYD7	0	1.76891	0.846	0.252	0
HIGD1B	0	1.56016	0.593	0.07	0
FABP4	0	1.54884	0.735	0.113	0
RGS5	0	1.53664	0.594	0.123	0
FN1	0	1.49244	0.649	0.128	0
SEMA5A	0	1.42778	0.775	0.313	0
LGALS1	0	1.42666	0.891	0.23	0
TINAGL1	0	1.41795	0.835	0.326	0
BGN	0	1.37395	0.93	0.138	0
C2H11orf96	0	1.33276	0.764	0.206	0
RARRES2	0	1.31984	0.623	0.098	0
KCNJ8	0	1.31082	0.606	0.029	0
C1S	0	1.30406	0.654	0.068	0
2020-09-04	0	1.28897	0.642	0.088	0
EBF1	0	1.28298	0.846	0.202	0
FHL5	0	1.26961	0.673	0.072	0
LHFP	0	1.23817	0.628	0.115	0
GEM	0	1.23595	0.636	0.073	0
GUCY1A3	0	1.22304	0.641	0.128	0
C1R	0	1.22178	0.603	0.077	0
RGS16	0	1.21233	0.532	0.105	0
TAGLN	0	1.19501	0.999	0.315	0
GUCY1B3	0	1.16218	0.677	0.093	0
PDGFRB	0	1.15804	0.649	0.089	0
CALD1	0	1.15589	0.967	0.528	0
RASL11A	0	1.14655	0.621	0.11	0
COL4A1	0	1.13583	0.903	0.332	0
CAV1	0	1.13066	0.967	0.341	0
EDNRB	0	1.12724	0.594	0.1	0
C1QTNF1	0	1.10995	0.567	0.083	0
LOC110257420	0	1.10255	0.704	0.153	0
SLC7A2	0	1.10141	0.558	0.052	0
FHL1	0	1.03483	0.453	0.083	0
COL1A1	0	1.00648	0.816	0.103	0
VCAM1	0	0.992927	0.47	0.068	0
RERG	0	0.992701	0.435	0.012	0
ZEB2	0	0.992135	0.526	0.07	0
NOTCH3	0	0.975345	0.631	0.13	0
ITGA7	0	0.956968	0.715	0.109	0
REM1	0	0.935952	0.381	0.026	0
OLFML2B	0	0.90657	0.369	0.02	0
SPARC	0	0.895009	0.987	0.422	0
APOD	0	0.892938	0.608	0.124	0
ECM2	0	0.891067	0.466	0.057	0
FRMD3	0	0.876456	0.424	0.043	0
GJC1	0	0.869939	0.477	0.072	0
PLN	0	0.864344	0.556	0.087	0
DLC1	0	0.855632	0.532	0.1	0
FGF7	0	0.855266	0.429	0.045	0
EMP3	0	0.839688	0.575	0.123	0
AXL	0	0.834547	0.546	0.103	0
CYGB	0	0.827088	0.338	0.031	0
GPC3	0	0.825818	0.587	0.122	0
HEYL	0	0.808375	0.403	0.042	0
PRRX1	0	0.807571	0.387	0.021	0
HOPX	0	0.804191	0.476	0.101	0
DES	0	0.782858	0.575	0.062	0
ENPEP	0	0.776675	0.256	0.008	0
COL5A3	0	0.776067	0.393	0.041	0
ASPN	0	0.753487	0.371	0.04	0
LOC110259229	0	0.741116	0.461	0.075	0
PMP22	0	0.739002	0.697	0.136	0
LOC100623720	0	0.737131	0.678	0.13	0
PEAR1	0	0.732134	0.46	0.083	0
TMEM119	0	0.721787	0.325	0.021	0
LGI4	0	0.712001	0.35	0.039	0
COL6A3	0	0.700423	0.401	0.051	0
CCDC80	0	0.677179	0.38	0.053	0
COL6A2	0	0.666763	0.65	0.109	0
LOXL2	0	0.663276	0.34	0.041	0
SYNPO2	0	0.655457	0.437	0.074	0
COL1A2	0	0.645887	0.852	0.119	0
NAALAD2	0	0.639929	0.322	0.024	0
COL3A1	0	0.545241	0.89	0.164	0
ACTA2	0	0.524418	0.818	0.205	0
AVPR1A	4.76269e-307	0.681238	0.266	0.026	9.32535e-303
2020-09-07	6.97196e-298	1.07534	0.892	0.633	1.36511e-293
TNC	9.24225e-296	0.839195	0.264	0.027	1.80963e-291
STON1	1.71064e-289	0.515192	0.274	0.031	3.34943e-285
RERGL	2.26198e-286	0.755461	0.397	0.066	4.42895e-282
SYTL2	8.5693e-285	0.747835	0.36	0.059	1.67787e-280
LOC106509733	1.79805e-278	0.74285	0.352	0.055	3.52058e-274
PRELP	4.43186e-276	0.770909	0.346	0.058	8.67757e-272
ITIH3	1.37409e-269	0.692441	0.27	0.032	2.69047e-265
MRVI1	1.51086e-269	0.635101	0.427	0.082	2.95827e-265
NDUFA4L2	4.61639e-268	1.29604	0.332	0.053	9.03889e-264
SPARCL1	7.02137e-268	0.688345	0.875	0.305	1.37478e-263
IGFBP2	4.17294e-267	1.11329	0.442	0.097	8.17062e-263
CH25H	1.2323e-264	0.667571	0.277	0.035	2.41284e-260
TCF21	8.13834e-261	0.632192	0.327	0.049	1.59349e-256
TNS1	1.23055e-259	0.671556	0.66	0.204	2.40943e-255
TM4SF1	1.65072e-259	0.93898	0.884	0.495	3.2321e-255
S100A11	1.27684e-257	0.973235	0.902	0.704	2.50005e-253
PLAU	1.79648e-255	0.823747	0.274	0.036	3.51751e-251
ITGA1	1.02735e-254	0.790928	0.584	0.169	2.01156e-250
2020-09-11	2.84425e-250	0.995977	0.6	0.214	5.56904e-246
CPE	6.41528e-250	0.669563	0.569	0.149	1.25611e-245
ADAMTS4	9.34275e-244	1.01926	0.493	0.127	1.82931e-239
GSN	4.20909e-243	1.42528	0.817	0.543	8.2414e-239
RPL37	2.9921e-241	0.506582	1	0.996	5.85853e-237
CNN3	3.69874e-240	0.912976	0.845	0.583	7.24213e-236
CAMK2N1	9.86222e-239	0.599412	0.288	0.043	1.93102e-234
LOC100520329	1.81881e-236	0.546053	0.372	0.07	3.56122e-232
NRP1	1.39259e-235	0.858642	0.518	0.14	2.72669e-231
MFGE8	4.33999e-232	0.925989	0.65	0.233	8.49771e-228
AJUBA	1.04329e-231	0.665994	0.383	0.081	2.04275e-227
MCAM	1.25438e-222	0.6684	0.402	0.088	2.45608e-218
CPM	1.30604e-221	1.30267	0.359	0.077	2.55722e-217
PLEKHA2	1.68288e-220	0.589838	0.305	0.054	3.29507e-216
IGFBP7	4.36892e-220	1.29591	0.783	0.391	8.55435e-216
MFAP4	1.47305e-216	0.877449	0.407	0.091	2.88423e-212
SDC2	5.55971e-213	0.772835	0.36	0.078	1.08859e-208
COL4A2	1.74448e-211	0.778199	0.689	0.265	3.4157e-207
EDNRA	4.14633e-210	0.559707	0.374	0.079	8.11852e-206
NR2F2	1.65343e-209	0.955176	0.752	0.479	3.23741e-205
NEURL1B	6.44509e-209	0.680296	0.418	0.11	1.26195e-204
FSTL1	4.81058e-207	0.600307	0.69	0.284	9.41912e-203
PKIG	8.94558e-203	0.861624	0.528	0.185	1.75154e-198
SRPX	4.97739e-202	0.611488	0.354	0.079	9.74574e-198
CTSH	1.80599e-200	0.813699	0.444	0.133	3.53613e-196
RPL36A	5.89409e-200	0.544211	0.992	0.978	1.15406e-195
ID3	2.73306e-193	0.673507	0.693	0.267	5.35134e-189
TIMP2	6.63563e-192	0.705817	0.512	0.18	1.29926e-187
ARHGAP1	2.76428e-185	0.810614	0.532	0.214	5.41246e-181
EPS8	2.66369e-182	1.00745	0.607	0.317	5.21551e-178
GTF2E2	1.14512e-177	0.869831	0.693	0.396	2.24214e-173
GJA4	1.49125e-171	0.994892	0.406	0.111	2.91987e-167
EIF4A2	2.22916e-168	0.582129	0.964	0.921	4.36469e-164
PDGFA	6.75113e-168	0.689058	0.505	0.177	1.32187e-163
CAV2	1.19801e-167	0.567217	0.661	0.26	2.3457e-163
SLC2A3	2.41277e-165	0.620209	0.563	0.192	4.7242e-161
COL5A2	1.0244e-160	0.535023	0.452	0.14	2.00578e-156
LOC100624113	5.74637e-159	0.527449	0.978	0.943	1.12514e-154
ARPC1A	1.43442e-158	0.673644	0.845	0.735	2.8086e-154
GPX1	6.26902e-150	0.845586	0.818	0.674	1.22747e-145
DDR2	1.03719e-141	0.526361	0.318	0.085	2.03082e-137
INPP4B	2.00405e-136	0.504338	0.266	0.063	3.92393e-132
LAMB2	1.72448e-135	0.733681	0.57	0.286	3.37653e-131
LAMC1	2.63944e-132	0.513865	0.581	0.249	5.16803e-128
TGFB1I1	5.74426e-131	0.534693	0.483	0.177	1.12473e-126
PGM5	7.86929e-130	0.523984	0.371	0.113	1.54081e-125
ARHGDIB	1.06959e-126	0.682031	0.331	0.101	2.09426e-122
TRPV2	4.1654e-125	0.647131	0.824	0.708	8.15586e-121
CAVIN1	4.4509e-124	0.552422	0.683	0.328	8.71486e-120
MYH9	1.87143e-123	0.749368	0.677	0.482	3.66425e-119
SMTN	1.33664e-121	0.540815	0.448	0.174	2.61715e-117
ACTN4	6.33213e-121	0.684656	0.732	0.565	1.23983e-116
NBL1	6.32844e-119	0.544857	0.341	0.11	1.23911e-114
GADD45B	1.27385e-114	0.82518	0.703	0.496	2.4942e-110
WSB1	1.84375e-112	0.701303	0.722	0.529	3.61007e-108
ZFP36L1	2.68777e-111	0.570158	0.887	0.81	5.26266e-107
SELENOM	8.26392e-111	0.698688	0.55	0.297	1.61808e-106
TIMP1	8.65146e-110	0.549156	0.596	0.293	1.69396e-105
NPNT	9.76424e-110	0.674035	0.391	0.162	1.91184e-105
NAP1L1	3.80522e-105	0.506126	0.862	0.82	7.45063e-101
MYO1B	6.15391e-105	0.671886	0.321	0.116	1.20493e-100
MAOA	3.72214e-104	0.540622	0.493	0.232	7.28796e-100
FILIP1L	6.87413e-101	0.530206	0.355	0.132	1.34595e-96
PDLIM7	6.76557e-100	0.550191	0.625	0.335	1.3247e-95
ANXA6	5.32404e-97	0.685903	0.547	0.354	1.04245e-92
ITGB1	2.11805e-96	0.517942	0.766	0.593	4.14713e-92
BLOC1S1	1.7107e-93	0.711416	0.668	0.572	3.34955e-89
RASD1	8.02357e-93	0.641425	0.266	0.082	1.57102e-88
SCPEP1	6.59811e-92	0.535095	0.398	0.17	1.29191e-87
HSPB6	6.7351e-90	0.557637	0.313	0.116	1.31873e-85
SCD5	5.47808e-89	0.538705	0.27	0.096	1.07261e-84
ISYNA1	1.40542e-88	0.505097	0.34	0.128	2.75181e-84
TIMP3	7.42649e-83	0.510488	0.718	0.487	1.45411e-78
ANTXR1	1.80445e-81	0.543508	0.332	0.142	3.53312e-77
RSU1	4.9688e-81	0.515285	0.509	0.284	9.72891e-77
MYC	1.64209e-77	0.721588	0.548	0.351	3.2152e-73
LPP	4.63897e-75	0.543421	0.614	0.437	9.0831e-71
C5H12orf75	8.67356e-75	0.508382	0.336	0.142	1.69828e-70
GALT	2.15778e-73	0.677077	0.341	0.166	4.22494e-69
LOC102160410	4.95401e-69	0.695422	0.397	0.219	9.69995e-65
CWC15	1.17008e-68	0.628133	0.553	0.414	2.29101e-64
IMPDH2	1.57846e-58	0.568618	0.561	0.443	3.09062e-54
HEXB	4.77852e-58	0.609615	0.441	0.289	9.35635e-54
PPP1R15A	8.07586e-57	0.543578	0.76	0.657	1.58125e-52
FOS	4.07535e-56	0.561495	0.875	0.802	7.97954e-52
CD44	2.03167e-48	0.535752	0.388	0.246	3.97801e-44
ZFP36	8.25135e-47	0.543049	0.811	0.749	1.61561e-42
KLF10	3.71044e-41	0.581781	0.528	0.427	7.26505e-37
PTMS	8.6594e-18	0.517995	0.536	0.547	1.69551e-13
TNFRSF21	8.60825e-12	0.577211	0.349	0.32	1.68549e-07
FRZB	2.6793e-11	0.500892	0.357	0.336	5.24607e-07
CXCL2	1.88434e-10	0.527644	0.352	0.288	3.68954e-06

## Sheet: Fib
Fibroblast
Marker genes, ranked by avg_logFC
Thresholds: Minimun FDR: 0.05, Minimum avg_logFC: 0.5
Gene symbol	p-value	avg_logFC	pct.1	pct.2	p_val_adj
ELN	0	4.52384	0.942	0.141	0
COL1A2	0	3.98417	1	0.149	0
COL1A1	0	3.87436	0.996	0.131	0
MFAP5	0	3.77444	0.987	0.007	0
DCN	0	3.76532	0.998	0.014	0
COL3A1	0	3.32706	0.998	0.194	0
LUM	0	3.2979	0.967	0.005	0
COL6A2	0	3.286	0.98	0.124	0
FBLN1	0	3.24257	0.922	0.046	0
LOC100623720	0	3.14225	0.984	0.145	0
DPT	0	2.95803	0.908	0.006	0
MGP	0	2.89996	0.984	0.274	0
MFAP4	0	2.74395	0.897	0.091	0
PI16	0	2.68706	0.824	0.018	0
BGN	0	2.66795	0.949	0.174	0
SERPINF1	0	2.58491	0.951	0.071	0
OGN	0	2.56678	0.917	0.073	0
LOX	0	2.51415	0.882	0.069	0
COL14A1	0	2.39532	0.884	0.031	0
FBLN5	0	2.3854	0.853	0.076	0
FBN1	0	2.33701	0.935	0.124	0
IGF2	0	2.33406	0.929	0.192	0
FSTL1	0	2.31248	0.96	0.294	0
MFAP2	0	2.30907	0.862	0.01	0
TGFBI	0	2.26565	0.833	0.054	0
POSTN	0	2.12922	0.605	0.051	0
MMP2	0	2.11466	0.944	0.183	0
TIMP2	0	2.07608	0.92	0.182	0
COL6A3	0	2.03712	0.904	0.052	0
LTBP4	0	2.03279	0.884	0.125	0
FN1	0	1.85884	0.908	0.144	0
LOXL1	0	1.85397	0.768	0.012	0
PCOLCE	0	1.80672	0.875	0.223	0
COL5A2	0	1.79073	0.897	0.141	0
PLAC9	0	1.78236	0.866	0.121	0
THBS4	0	1.73727	0.275	0.009	0
CCDC80	0	1.73256	0.797	0.055	0
SPON2	0	1.72425	0.645	0.006	0
AEBP1	0	1.69977	0.761	0.076	0
LTBP1	0	1.69862	0.819	0.094	0
SFRP2	0	1.56113	0.547	0.012	0
GDF10	0	1.54503	0.551	0.001	0
SCARA5	0	1.53279	0.511	0.007	0
RARRES2	0	1.50956	0.826	0.116	0
HSD11B1	0	1.46981	0.641	0.086	0
LTBP2	0	1.46613	0.589	0.065	0
GPC3	0	1.4654	0.797	0.137	0
PDGFRL	0	1.45058	0.754	0.043	0
FMOD	0	1.43391	0.625	0.038	0
GXYLT2	0	1.40473	0.634	0.031	0
FBN2	0	1.38487	0.696	0.131	0
SFRP1	0	1.37051	0.627	0.028	0
ECM2	0	1.3441	0.69	0.069	0
ECM1	0	1.33244	0.42	0.036	0
TNXB	0	1.32073	0.444	0.032	0
MATN4	0	1.31552	0.58	0.008	0
ASPN	0	1.30977	0.54	0.051	0
LTBP3	0	1.29289	0.69	0.108	0
RCN3	0	1.27738	0.71	0.053	0
CRABP1	0	1.25708	0.518	0	0
EMP3	0	1.25521	0.826	0.136	0
C1QTNF7	0	1.216	0.574	0.048	0
COL12A1	0	1.20353	0.676	0.096	0
OSR2	0	1.18768	0.616	0.025	0
MEDAG	0	1.18235	0.587	0.005	0
LRP1	0	1.15928	0.638	0.035	0
VCAN	0	1.1471	0.504	0.016	0
FNDC1	0	1.14648	0.433	0.015	0
COLEC12	0	1.14639	0.596	0.005	0
MXRA8	0	1.09079	0.658	0.057	0
LAMA2	0	1.08002	0.395	0.014	0
INMT	0	1.07066	0.304	0.003	0
ANGPTL4	0	1.05592	0.525	0.045	0
SEMA3C	0	1.03185	0.538	0.051	0
OMD	0	1.01734	0.531	0.043	0
TNFAIP6	0	1.00928	0.5	0.008	0
MMP23B	0	1.0057	0.522	0.008	0
GLT8D2	0	0.982094	0.567	0.023	0
P4HA2	0	0.975567	0.511	0.048	0
OLFML2B	0	0.968639	0.48	0.033	0
THY1	0	0.95833	0.429	0.023	0
ADAMTS2	0	0.932637	0.496	0.016	0
PODN	0	0.923347	0.446	0.023	0
FKBP10	0	0.86968	0.533	0.048	0
NOVA1	0	0.864752	0.429	0.02	0
PCOLCE2	0	0.847478	0.382	0.012	0
MRC2	0	0.8318	0.467	0.005	0
HTRA4	0	0.816464	0.297	0.005	0
TMEM100	0	0.814305	0.359	0.025	0
HAPLN1	0	0.808926	0.346	0.008	0
TMEM119	0	0.806621	0.458	0.031	0
PDGFRA	0	0.799337	0.422	0.002	0
PHEX	0	0.780096	0.279	0.002	0
ADGRD1	0	0.774051	0.272	0.004	0
LRRN4CL	0	0.770584	0.342	0.001	0
MEST	0	0.766664	0.386	0.012	0
LOC100520216	0	0.758841	0.333	0.006	0
ITGBL1	0	0.744517	0.257	0.005	0
ADAMTSL5	0	0.733096	0.366	0.006	0
SSC5D	0	0.7125	0.379	0.02	0
TWIST2	0	0.705335	0.368	0.004	0
BNC2	0	0.683996	0.364	0.023	0
ADAMTSL4	0	0.678445	0.348	0.012	0
NEGR1	0	0.665461	0.315	0.007	0
COL21A1	0	0.648793	0.373	0.025	0
COL5A1	0	0.637915	0.375	0.013	0
ZNF385D	0	0.60634	0.319	0.006	0
CPXM1	0	0.584046	0.315	0.003	0
LOC110259172	0	0.571496	0.333	0.007	0
TMEM45A	0	0.552072	0.328	0.017	0
CITED1	0	0.533953	0.295	0.007	0
CERCAM	3.33637e-304	0.605209	0.353	0.026	6.53262e-300
COL16A1	1.53775e-300	0.736063	0.433	0.04	3.01092e-296
LGALS1	2.11116e-297	1.5576	0.973	0.258	4.13365e-293
GPR153	4.73893e-295	0.621354	0.328	0.023	9.27883e-291
CDH11	4.65657e-286	0.925824	0.475	0.053	9.11757e-282
TCF21	3.04139e-284	1.12382	0.496	0.057	5.95504e-280
PTGFR	4.05773e-279	0.529163	0.279	0.017	7.94503e-275
SPON1	7.18342e-279	0.602163	0.272	0.015	1.40651e-274
PLPP3	1.96856e-276	1.68573	0.908	0.283	3.85444e-272
GAS1	4.63763e-276	0.95867	0.496	0.061	9.08047e-272
SERPING1	1.54332e-275	1.33315	0.917	0.237	3.02182e-271
C1QTNF1	2.21682e-269	0.950029	0.647	0.103	4.34054e-265
TFPI2	8.84984e-267	1.08304	0.471	0.055	1.7328e-262
SGCE	2.15349e-266	0.860964	0.551	0.077	4.21654e-262
CLMP	3.04375e-266	0.531803	0.27	0.016	5.95966e-262
PMP22	2.45013e-265	0.810647	0.786	0.16	4.79735e-261
PMEPA1	1.46667e-264	1.19727	0.685	0.136	2.87174e-260
CPE	2.60184e-264	1.87197	0.743	0.163	5.09441e-260
SPARC	4.87593e-264	1.67383	0.998	0.448	9.54707e-260
FHL1	1.21712e-263	1.00557	0.609	0.096	2.38311e-259
IGFBP6	3.60941e-255	2.29857	0.433	0.05	7.06723e-251
NID1	2.42949e-250	0.747117	0.491	0.062	4.75694e-246
C1R	6.48617e-249	1.18292	0.614	0.101	1.26999e-244
VIM	4.31906e-247	1.54221	0.998	0.416	8.45671e-243
EFEMP2	8.55699e-245	0.814336	0.571	0.092	1.67546e-240
PTGIS	9.33964e-245	0.670559	0.393	0.04	1.8287e-240
CD248	7.96413e-243	0.54466	0.257	0.016	1.55938e-238
GPX7	5.34327e-242	0.848043	0.518	0.077	1.04621e-237
GSN	1.54811e-240	2.71042	0.969	0.551	3.03119e-236
EMILIN1	1.078e-239	0.87544	0.5	0.072	2.11072e-235
NREP	8.35532e-239	1.56863	0.877	0.268	1.63597e-234
RNASE4	1.31369e-230	1.64638	0.967	0.541	2.5722e-226
ITM2C	8.68438e-223	1.1783	0.81	0.26	1.7004e-218
SRPX	3.11357e-221	0.931106	0.529	0.086	6.09637e-217
NBL1	5.38206e-220	1.13454	0.596	0.113	1.05381e-215
ADAMTSL3	5.74307e-218	0.61725	0.324	0.032	1.12449e-213
ALDH2	1.57633e-211	0.981245	0.518	0.096	3.08645e-207
CDO1	3.46458e-207	0.630033	0.263	0.021	6.78364e-203
PCSK1N	3.87207e-203	0.860312	0.473	0.075	7.58151e-199
OLFML3	1.334e-202	0.616101	0.368	0.043	2.61197e-198
CYBRD1	4.57314e-197	1.06288	0.665	0.169	8.95422e-193
MMP14	5.24079e-197	1.13322	0.708	0.203	1.02615e-192
MCUB	5.33726e-196	0.502691	0.317	0.033	1.04504e-191
CXCL12	1.7122e-192	0.650571	0.426	0.059	3.35249e-188
HSPB6	1.92877e-192	0.831214	0.576	0.117	3.77652e-188
SULF1	5.70685e-192	0.585665	0.33	0.037	1.1174e-187
DCLK1	3.01799e-188	0.664494	0.471	0.075	5.90922e-184
NOV	2.26364e-184	0.952514	0.252	0.022	4.4322e-180
TBX3	5.64834e-184	0.659808	0.388	0.053	1.10595e-179
CD81	3.64617e-182	1.34667	0.904	0.526	7.1392e-178
AGT	2.89551e-179	1.03229	0.254	0.023	5.6694e-175
HTRA1	8.43137e-176	0.989465	0.652	0.179	1.65086e-171
LOC110257420	1.17812e-171	0.810262	0.734	0.177	2.30676e-167
PLXDC2	4.81974e-171	1.3433	0.844	0.374	9.43706e-167
GPX8	1.19571e-170	0.757076	0.567	0.124	2.34119e-166
RAB34	5.10557e-169	0.619171	0.402	0.063	9.9967e-165
RCN1	6.06971e-166	1.34948	0.786	0.352	1.18845e-161
CLU	1.77532e-165	1.33898	0.777	0.294	3.47607e-161
PTPRD	2.47712e-165	0.739751	0.413	0.072	4.85019e-161
FIBIN	8.13177e-165	0.726235	0.328	0.042	1.5922e-160
S100A6	2.58013e-162	1.26037	0.949	0.481	5.05189e-158
FGL2	1.74581e-161	0.678377	0.643	0.156	3.41829e-157
SLC40A1	9.38098e-161	0.738159	0.379	0.061	1.8368e-156
CBX6	2.20625e-160	0.98771	0.663	0.191	4.31984e-156
COL15A1	5.89432e-159	0.764147	0.478	0.089	1.15411e-154
FSTL3	7.32329e-156	0.824182	0.511	0.118	1.4339e-151
SELENOP	9.94931e-155	1.12828	0.929	0.503	1.94808e-150
TCEAL9	6.72554e-154	0.533498	0.337	0.047	1.31686e-149
PI15	1.52647e-153	0.811363	0.359	0.052	2.98883e-149
IGFBP5	6.42765e-150	1.28525	0.493	0.108	1.25853e-145
TIMP1	3.14692e-147	1.11188	0.819	0.3	6.16167e-143
PDLIM2	1.72409e-146	0.514262	0.315	0.044	3.37577e-142
DSE	5.04156e-146	0.521495	0.362	0.058	9.87138e-142
HEYL	3.05784e-145	0.555529	0.375	0.059	5.98725e-141
ADD3	2.79091e-144	0.830677	0.545	0.145	5.4646e-140
CD34	5.05994e-140	0.722531	0.667	0.181	9.90736e-136
ISLR	1.4097e-136	0.604663	0.35	0.057	2.76019e-132
ZBTB47	3.23264e-135	0.506734	0.344	0.056	6.32951e-131
CD99	6.61933e-135	0.964458	0.958	0.764	1.29606e-130
ZEB1	6.96574e-135	0.549068	0.404	0.073	1.36389e-130
AXL	8.53069e-135	0.655515	0.545	0.124	1.67031e-130
BICC1	3.61511e-134	0.500817	0.29	0.042	7.07839e-130
CHPF	1.42017e-131	0.936476	0.558	0.177	2.78069e-127
F2RL2	1.45682e-131	0.976669	0.493	0.131	2.85245e-127
ADM	1.53831e-131	0.932285	0.511	0.129	3.01202e-127
CRTAP	1.95384e-129	0.776554	0.578	0.174	3.82561e-125
TPST1	4.3925e-129	0.628114	0.384	0.077	8.60051e-125
SELENOM	3.332e-128	1.04451	0.728	0.303	6.52406e-124
TSKU	7.13331e-128	0.523448	0.281	0.04	1.3967e-123
ANTXR1	4.73766e-127	0.706777	0.527	0.145	9.27633e-123
WFDC1	3.44321e-125	0.684369	0.567	0.152	6.7418e-121
NEXN	8.84331e-125	0.632705	0.471	0.105	1.73152e-120
TGFBR3	1.03545e-120	0.822793	0.607	0.194	2.02741e-116
CALU	2.88625e-120	0.882864	0.712	0.302	5.65127e-116
C1S	1.06903e-119	0.922642	0.453	0.101	2.09316e-115
CTSH	5.72191e-118	0.739991	0.522	0.145	1.12035e-113
FZD1	5.38623e-113	0.818949	0.489	0.142	1.05462e-108
TGM2	4.70476e-112	0.616248	0.388	0.08	9.21192e-108
EPB41L2	4.41506e-111	0.542437	0.395	0.085	8.64468e-107
NFIX	1.19996e-110	1.02284	0.679	0.331	2.34952e-106
SERPINH1	4.29001e-109	0.827483	0.714	0.278	8.39985e-105
LOC106508546	1.80383e-108	0.654148	0.393	0.095	3.5319e-104
AP1S2	7.48728e-107	0.720363	0.422	0.103	1.46601e-102
SH3BGRL	6.56804e-106	0.990046	0.712	0.347	1.28602e-101
IKBIP	8.62244e-101	0.513561	0.368	0.082	1.68827e-96
ZFP36L2	3.60425e-100	0.830067	0.913	0.617	7.05713e-96
ANXA5	6.60018e-99	0.806822	0.938	0.758	1.29231e-94
CTSF	7.70942e-98	0.783209	0.667	0.312	1.5095e-93
LAMC1	1.5516e-96	0.743386	0.696	0.261	3.03804e-92
PKD1	1.57715e-96	0.528209	0.364	0.084	3.08806e-92
FKBP7	2.34517e-96	0.701322	0.496	0.164	4.59184e-92
MYH10	8.98508e-96	0.587094	0.406	0.109	1.75928e-91
S100B	4.4047e-94	0.508967	0.473	0.134	8.62441e-90
PRSS23	2.03198e-92	0.989965	0.462	0.139	3.97862e-88
HSPG2	4.03234e-92	0.629116	0.71	0.28	7.89532e-88
ANXA1	7.55387e-92	0.516361	0.848	0.381	1.47905e-87
PPIC	3.93146e-90	0.687679	0.487	0.165	7.6978e-86
COL4A5	6.0978e-89	0.570966	0.397	0.104	1.19395e-84
DBN1	1.86592e-86	0.578539	0.33	0.08	3.65348e-82
EMP1	3.5697e-86	0.584916	0.752	0.312	6.98948e-82
TSPAN3	1.16844e-85	0.741027	0.808	0.573	2.28781e-81
CD63	2.62768e-85	0.549951	0.982	0.942	5.145e-81
SPARCL1	1.30226e-84	0.640434	0.833	0.332	2.54983e-80
VASN	7.15786e-84	0.522443	0.33	0.082	1.40151e-79
CAT	5.9247e-80	0.996776	0.672	0.398	1.16006e-75
SDC2	1.08013e-79	0.702578	0.359	0.092	2.11489e-75
PRELP	1.3363e-77	0.635969	0.306	0.073	2.61647e-73
MECOM	4.57596e-76	0.51119	0.462	0.15	8.95974e-72
FBLN2	4.45688e-75	0.550879	0.402	0.11	8.72657e-71
ZYX	6.27003e-75	0.743869	0.6	0.277	1.22767e-70
CTGF	6.47437e-73	0.930707	0.525	0.194	1.26768e-68
LIMCH1	6.04986e-70	0.685157	0.464	0.182	1.18456e-65
LOC100524254	1.14358e-67	0.667399	0.638	0.334	2.23914e-63
CTSK	3.48374e-67	0.686165	0.538	0.224	6.82117e-63
SH3PXD2A	9.77393e-67	0.545913	0.435	0.148	1.91374e-62
CLSTN1	2.0191e-65	0.681328	0.683	0.436	3.9534e-61
FAM3C	1.04538e-64	0.693408	0.694	0.463	2.04685e-60
AHNAK	2.18506e-63	0.882385	0.75	0.441	4.27834e-59
S100A10	1.60841e-62	0.71275	0.886	0.704	3.14927e-58
LOC110259223	2.91996e-62	0.627467	0.435	0.158	5.71728e-58
PIK3R1	4.84438e-61	0.693077	0.714	0.461	9.4853e-57
KDELR3	5.33971e-61	0.652333	0.458	0.204	1.04551e-56
RCN2	4.60166e-60	0.637145	0.6	0.334	9.01005e-56
FKBP9	1.06207e-59	0.562739	0.449	0.181	2.07953e-55
BMP4	3.60949e-59	0.54205	0.355	0.115	7.06738e-55
HOPX	5.02791e-59	0.869703	0.364	0.122	9.84464e-55
PHACTR2	1.04445e-58	0.548827	0.551	0.247	2.04503e-54
REEP3	1.21382e-58	0.630967	0.56	0.279	2.37666e-54
LHFPL2	2.76447e-58	0.601235	0.366	0.131	5.41283e-54
SDF4	7.49493e-58	0.586985	0.779	0.592	1.46751e-53
IL11RA	3.14395e-57	0.64475	0.446	0.2	6.15585e-53
MEIS1	1.55574e-55	0.510292	0.357	0.13	3.04613e-51
ZBTB20	3.14635e-55	0.684349	0.665	0.426	6.16056e-51
LOC100736974	2.12293e-53	0.500381	0.373	0.141	4.15671e-49
CST3	1.62245e-52	0.600518	0.783	0.55	3.17675e-48
CCNI	2.7418e-52	0.565121	0.792	0.648	5.36845e-48
LAPTM4A	1.75276e-51	0.522316	0.964	0.885	3.43191e-47
MAOA	3.92898e-51	0.511237	0.536	0.243	7.69294e-47
MPZL1	2.15779e-49	0.609274	0.558	0.339	4.22495e-45
RBMS1	1.89827e-48	0.530539	0.529	0.263	3.71681e-44
REXO2	3.84531e-47	0.650584	0.699	0.527	7.52912e-43
ARL6IP5	2.18298e-46	0.531966	0.467	0.222	4.27428e-42
CD44	6.6896e-45	0.588775	0.482	0.25	1.30982e-40
GLB1	9.45953e-44	0.615342	0.4	0.188	1.85218e-39
LMNA	1.40625e-43	0.512168	0.833	0.636	2.75344e-39
AVIL	1.62114e-43	0.550907	0.556	0.332	3.1742e-39
BIN1	6.60717e-43	0.536682	0.395	0.184	1.29368e-38
MYADM	1.05535e-42	0.525978	0.6	0.314	2.06637e-38
LMO4	1.56992e-41	0.564093	0.714	0.542	3.0739e-37
GINM1	3.10396e-41	0.644063	0.627	0.449	6.07756e-37
LOC102159087	1.32805e-40	0.598882	0.643	0.473	2.60032e-36
RBPJ	4.92492e-40	0.504654	0.596	0.384	9.64298e-36
CDKN1C	9.8311e-40	0.619103	0.429	0.202	1.92493e-35
VKORC1	2.26455e-39	0.540106	0.683	0.53	4.43398e-35
SH3BGRL3	6.70867e-39	0.515326	0.797	0.676	1.31356e-34
CCPG1	2.00115e-34	0.554237	0.645	0.512	3.91825e-30
KCTD12	3.05104e-20	0.505842	0.353	0.216	5.97393e-16
ATP6V0D1	7.86428e-19	0.574759	0.413	0.289	1.53983e-14
NUPR1	5.87764e-14	0.615576	0.54	0.418	1.15084e-09
F2R	1.84957e-13	0.685169	0.373	0.267	3.62145e-09
SELENBP1	2.62227e-09	0.512547	0.35	0.292	5.13441e-05
SERPINE2	7.6612e-09	0.569081	0.277	0.206	0.000150006

## Sheet: Muc
Mucous cell
Marker genes, ranked by avg_logFC
Thresholds: Minimun FDR: 0.05, Minimum avg_logFC: 0.5
Gene symbol	p_value	avg_logFC	pct.1	pct.2	p_val_adj
CLCA1	0	4.61985	0.989	0.097	0
MUC5B	0	4.5391	0.998	0.157	0
TFF3	0	3.08695	1	0.461	0
FCGBP	0	2.98941	0.978	0.217	0
BPIFB2	0	2.89883	0.852	0.006	0
MUC19	0	2.58994	0.948	0.025	0
TFF2	0	2.00866	0.584	0.005	0
GOLM1	0	1.54601	0.987	0.305	0
CGREF1	0	1.44123	0.903	0.073	0
DEFB1.1	0	1.42054	0.892	0.097	0
FAM3D	0	1.387	0.98	0.224	0
CHIA	0	1.38037	0.829	0.082	0
S100A2	0	1.15506	0.935	0.201	0
LMAN1L	0	1.15234	0.737	0.008	0
NKX3-1	0	1.07288	0.906	0.19	0
RARRES1	0	1.06757	0.73	0.043	0
GALNT7	0	1.05593	0.933	0.218	0
ACSL5	0	1.03337	0.903	0.223	0
PDZK1IP1.1	0	1.01727	0.897	0.178	0
C4BPB	0	1.00242	0.782	0.123	0
CREB3L4	0	0.984299	0.903	0.233	0
LYZ	0	0.970371	0.852	0.093	0
SEL1L3	0	0.919829	0.816	0.071	0
GCNT3	0	0.898243	0.858	0.148	0
GALNT6	0	0.794595	0.766	0.072	0
TCEA3	0	0.741906	0.775	0.082	0
B3GALT5	0	0.718462	0.667	0.057	0
CAPNS2	0	0.686056	0.649	0.057	0
GJB2	0	0.663816	0.688	0.076	0
HEPACAM2	0	0.647266	0.62	0.032	0
ZBED2	0	0.62306	0.674	0.025	0
ATP2C2	0	0.542979	0.654	0.078	0
SLC22A3	0	0.525434	0.587	0.048	0
LPO	0	0.511807	0.472	0.011	0
GNE	8.74021e-308	1.23775	0.937	0.284	1.71133e-303
FAM177B	2.58231e-305	0.611349	0.654	0.103	5.05616e-301
AGR2	1.03288e-304	3.21764	0.998	0.411	2.02238e-300
SPDEF	1.25934e-302	1.28259	0.969	0.318	2.46579e-298
ENTPD6	7.00176e-300	0.863169	0.876	0.223	1.37094e-295
SMPDL3B	8.50077e-294	0.925918	0.829	0.194	1.66445e-289
GFPT1	3.74829e-285	1.34009	0.982	0.394	7.33914e-281
ST6GALNAC1	6.36223e-281	0.839297	0.872	0.225	1.24573e-276
GALE	3.06229e-273	0.954434	0.899	0.25	5.99596e-269
LOC100737436	3.19824e-267	0.751955	0.807	0.18	6.26215e-263
GALNT12	4.63481e-266	0.836744	0.89	0.252	9.07496e-262
LOC100519934	6.78306e-263	1.18156	0.969	0.348	1.32812e-258
S100A1	1.634e-260	1.4054	0.998	0.406	3.19938e-256
CREB3L1	4.56292e-258	0.929594	0.921	0.301	8.93421e-254
GMDS	4.88885e-255	1.35337	0.996	0.475	9.57237e-251
SCGB3A1	1.67216e-246	0.93643	0.548	0.08	3.27408e-242
TMED3	6.26183e-240	1.06921	0.908	0.3	1.22607e-235
CD55	1.04442e-227	1.15837	0.919	0.32	2.04498e-223
KRT19	1.08847e-225	1.00315	0.978	0.336	2.13123e-221
MGAT4B	8.63836e-225	0.729187	0.845	0.249	1.69139e-220
KDELR3	1.585e-224	0.642512	0.773	0.194	3.10342e-220
SSR4	9.34838e-220	1.05794	1	0.893	1.83041e-215
A2M	4.51642e-214	1.04346	0.908	0.265	8.84314e-210
TSPAN1	9.52571e-212	0.550648	0.989	0.365	1.86513e-207
DNAJC10	8.53221e-211	1.16578	0.98	0.493	1.67061e-206
QSOX1	3.21876e-210	0.74	0.854	0.27	6.30233e-206
GART	7.10564e-210	0.589531	0.739	0.182	1.39128e-205
TSTA3	7.45392e-209	0.983921	0.975	0.481	1.45948e-204
CFD	1.22756e-205	1.15387	1	0.65	2.40357e-201
KRT18	2.37499e-204	1.12148	0.989	0.465	4.65022e-200
STARD10	6.92567e-203	0.714085	0.834	0.265	1.35605e-198
TM9SF3	2.11337e-200	0.922709	0.973	0.49	4.13798e-196
ERGIC1	4.79624e-200	0.7203	0.901	0.326	9.39103e-196
SLC28A3	1.21731e-197	0.649192	0.813	0.238	2.38349e-193
PYCR1	6.25702e-196	0.799425	0.939	0.355	1.22512e-191
FAM3B	3.03475e-195	0.714396	0.894	0.303	5.94204e-191
MAGED1	2.08387e-194	0.824783	0.906	0.344	4.08022e-190
S100A16	7.22981e-191	1.0815	0.987	0.503	1.4156e-186
AZGP1	1.36202e-190	0.94586	0.888	0.318	2.66684e-186
EIF4EBP3	4.61822e-190	0.868792	0.962	0.415	9.04247e-186
LRRC26	7.08596e-187	0.730319	0.858	0.282	1.38743e-182
MIA3	1.36681e-186	0.656907	0.863	0.285	2.67621e-182
S100A14	1.30112e-182	0.959844	0.987	0.446	2.54759e-178
KRT8	4.20941e-182	1.05704	0.993	0.542	8.24202e-178
RAC2	6.97376e-182	0.685007	0.924	0.325	1.36546e-177
GALNT4	2.07258e-181	0.523639	0.755	0.209	4.05811e-177
CDC42EP5	1.80778e-180	0.917908	0.942	0.43	3.53963e-176
NUCB2	1.38395e-178	1.00722	0.937	0.388	2.70978e-174
FKBP11	2.04007e-178	1.0786	0.998	0.577	3.99446e-174
PDIA4	3.13684e-178	1.07522	0.98	0.55	6.14193e-174
S100A6	8.31933e-175	1.06893	0.991	0.48	1.62893e-170
ADH1C	5.48214e-173	0.540218	0.533	0.105	1.0734e-168
TMBIM6	2.30982e-168	0.877537	0.993	0.795	4.52262e-164
SPINT2	2.28291e-167	0.91691	1	0.588	4.46994e-163
SDF2L1	9.92703e-167	0.80347	0.831	0.277	1.94371e-162
EPCAM	1.1467e-165	0.851573	0.984	0.479	2.24523e-161
GPD1L	1.98144e-162	0.557902	0.852	0.298	3.87965e-158
YIPF1	1.54226e-160	0.587806	0.834	0.297	3.01975e-156
BACE2	6.14119e-160	0.651736	0.899	0.352	1.20245e-155
AQP5	3.14005e-159	0.935909	0.987	0.372	6.14821e-155
MARC2	7.01912e-159	0.58684	0.849	0.296	1.37434e-154
SSR3	7.2356e-159	0.834186	0.996	0.79	1.41673e-154
FAM213A	1.9836e-158	0.785363	0.971	0.496	3.88388e-154
NAGA	2.97872e-158	0.616853	0.813	0.289	5.83234e-154
PRDX4	4.30163e-157	1.0214	0.971	0.576	8.42259e-153
SEC61B	1.89602e-156	0.827339	0.993	0.813	3.71241e-152
ATOX1	6.74683e-156	0.902909	0.993	0.662	1.32103e-151
MANSC1	1.07231e-152	0.679897	0.908	0.378	2.09959e-148
HDLBP	3.5802e-152	0.789925	0.899	0.42	7.01003e-148
RRBP1	8.08435e-144	0.706771	0.912	0.413	1.58292e-139
XBP1	4.23975e-139	0.840567	0.984	0.617	8.30143e-135
SSR2	4.36427e-138	0.619894	0.998	0.941	8.54524e-134
CKAP4	5.90374e-137	0.566968	0.822	0.306	1.15595e-132
FOXA1	3.41788e-134	0.547001	0.854	0.339	6.69221e-130
PRSS8	1.87937e-132	0.528451	0.836	0.32	3.67982e-128
FOLR2	1.24682e-131	0.601471	0.807	0.304	2.44128e-127
ERP29	5.40886e-130	0.690159	0.939	0.459	1.05905e-125
P4HB	7.5848e-130	0.774072	0.973	0.58	1.4851e-125
PHGDH	5.78512e-129	0.718049	0.93	0.397	1.13273e-124
S100A13	6.14142e-128	0.680436	0.973	0.541	1.20249e-123
SMIM22	9.08977e-128	0.53189	0.872	0.351	1.77978e-123
IRF3	1.47559e-127	0.970862	0.703	0.241	2.88921e-123
CNPY2	4.98593e-127	0.718956	0.978	0.584	9.76244e-123
NME2	8.88986e-127	0.595253	1	0.925	1.74063e-122
PDIA3	1.66409e-125	0.811619	0.987	0.659	3.25829e-121
SLC12A2	1.24406e-124	0.689354	0.982	0.466	2.43587e-120
SLC39A7	5.24743e-123	0.568152	0.899	0.425	1.02745e-118
CPD	3.35536e-122	0.583063	0.888	0.392	6.56979e-118
NANS	2.28649e-120	0.617337	0.942	0.444	4.47696e-116
HSP90B1	2.55589e-119	0.869579	0.993	0.771	5.00443e-115
SELENOS	4.45827e-117	0.655752	0.944	0.535	8.7293e-113
SPCS1	2.53156e-115	0.730498	0.987	0.742	4.9568e-111
SMIM14	3.96963e-115	0.504887	0.863	0.38	7.77254e-111
TMEM9	6.64611e-114	0.538418	0.856	0.363	1.30131e-109
CISD1	7.76983e-114	0.542777	0.863	0.388	1.52133e-109
ZG16B	2.67944e-113	0.800157	0.443	0.1	5.24635e-109
EHF	3.53068e-113	0.631825	0.969	0.473	6.91306e-109
UAP1	2.20055e-110	0.530903	0.89	0.433	4.30867e-106
LMAN1	4.11228e-110	0.560196	0.867	0.401	8.05184e-106
MRPL14	4.27948e-107	0.630421	0.953	0.535	8.37922e-103
SURF4	5.88745e-106	0.537075	0.874	0.421	1.15276e-101
CRISP3	2.46994e-104	0.693134	0.973	0.419	4.83614e-100
RIDA	6.00829e-104	0.576885	0.897	0.438	1.17642e-99
CDH1	1.97623e-103	0.501796	0.912	0.42	3.86947e-99
SELENOF	5.94101e-103	0.639143	0.969	0.693	1.16325e-98
CHID1	6.22193e-103	0.585826	0.948	0.539	1.21825e-98
OSTC	2.61066e-102	0.619556	0.953	0.51	5.11167e-98
CALR	5.93834e-102	0.872802	0.93	0.521	1.16273e-97
PPIB	7.82875e-102	0.704543	1	0.862	1.53287e-97
PDIA6	8.1047e-98	0.635989	0.955	0.589	1.5869e-93
KDELR2	3.37942e-96	0.543999	0.964	0.611	6.61689e-92
POLE4	9.65405e-93	0.530392	0.933	0.515	1.89026e-88
RPN2	2.39862e-92	0.53289	0.915	0.49	4.69651e-88
GNAS	2.35778e-90	0.527571	0.996	0.824	4.61654e-86
MTCH1	2.00176e-86	0.605613	0.908	0.515	3.91945e-82
REXO2	6.46656e-85	0.517142	0.917	0.52	1.26615e-80
RABAC1	5.2921e-84	0.532374	0.993	0.88	1.03619e-79
ECHS1	1.92916e-83	0.507589	0.975	0.652	3.7773e-79
PRDX5	2.78777e-82	0.593242	0.996	0.571	5.45846e-78
PIGR	7.57619e-81	0.638525	0.917	0.411	1.48342e-76
AKR1A1	2.84993e-80	0.518017	0.955	0.593	5.58017e-76
MT-COX1	2.74695e-72	0.523118	1	0.905	5.37852e-68
MANF	4.35271e-72	0.609665	0.937	0.609	8.52261e-68
SERP1	2.38084e-69	0.509077	0.975	0.654	4.66168e-65
HERPUD1	4.30313e-65	0.819433	0.912	0.579	8.42553e-61
HSPA5	3.39242e-50	0.644423	0.975	0.792	6.64236e-46
LOC102158335	3.33745e-19	0.629465	0.719	0.557	6.53473e-15

## Sheet: Schw
Schwann cell
Marker genes, ranked by avg_logFC
Thresholds: Minimun FDR: 0.05, Minimum avg_logFC: 0.5
Gene symbol	p-value	avg_logFC	pct.1	pct.2	p_val_adj
MPZ	0	3.35636	0.674	0.003	0
SCN7A	0	2.43441	0.822	0.001	0
GPM6B	0	2.33038	0.874	0.042	0
GFAP	0	2.27959	0.696	0.002	0
SNCA	0	2.26054	0.761	0.001	0
PDYN	0	2.07308	0.504	0.001	0
NDNF	0	2.01896	0.687	0.007	0
CDH19	0	1.87875	0.674	0.001	0
FLRT3	0	1.86048	0.47	0.014	0
MAL	0	1.83372	0.626	0.006	0
SEMA3B	0	1.80281	0.626	0.035	0
LGI4	0	1.76373	0.674	0.053	0
DNER	0	1.60853	0.439	0.008	0
C15H2orf88	0	1.55119	0.457	0.004	0
XKR4	0	1.51233	0.504	0.001	0
RELN	0	1.44887	0.452	0.006	0
RXRG	0	1.24267	0.4	0.001	0
ADAM23	0	1.1546	0.361	0.005	0
RNASE1	0	1.13549	0.339	0.012	0
AATK	0	1.10578	0.326	0.004	0
PCDH20	0	1.08493	0.309	0.006	0
FEZ1	0	1.06455	0.274	0.005	0
GRIK2	0	1.04683	0.313	0.002	0
LGI1	0	1.03198	0.291	0.007	0
NRXN1	0	1.02881	0.27	0.002	0
LIN7A	0	1.00514	0.326	0.01	0
SRCIN1	0	0.913783	0.27	0.005	0
GRIK3	0	0.902038	0.313	0.001	0
CMTM5	0	0.901887	0.304	0.007	0
L1CAM	0	0.870604	0.291	0.005	0
TTYH1	8.33786e-304	0.786405	0.252	0.006	1.63255e-299
GFRA1	1.28697e-297	1.27406	0.457	0.026	2.51989e-293
S1PR3	1.03182e-294	1.04331	0.317	0.011	2.0203e-290
NCAM1	9.39967e-292	1.23556	0.396	0.019	1.84046e-287
GAS2L3	5.91325e-278	1.07216	0.339	0.015	1.15781e-273
PMP22	2.95197e-272	3.17189	0.926	0.167	5.77996e-268
COL3A1	5.05634e-262	3.11779	0.996	0.207	9.90032e-258
LOC110255744	5.85789e-261	0.836923	0.257	0.008	1.14697e-256
S100B	5.2142e-250	2.16084	0.835	0.134	1.02094e-245
GFRA3	5.58619e-236	0.922713	0.291	0.013	1.09378e-231
GAS7	1.77872e-232	0.927754	0.317	0.016	3.48274e-228
EGFL8	9.89184e-232	3.09451	0.917	0.206	1.93682e-227
NGFR	8.06633e-220	0.851463	0.287	0.013	1.57939e-215
CRYAB	1.16392e-214	2.68583	0.9	0.196	2.27896e-210
MATN2	1.81552e-212	2.20633	0.878	0.184	3.55478e-208
PTGDS	8.82599e-211	2.33512	0.926	0.198	1.72813e-206
APOA1	1.92783e-204	2.73767	0.804	0.134	3.77469e-200
LGALS1	9.5157e-198	2.47851	0.978	0.268	1.86317e-193
FGL2	5.58831e-184	3.06322	0.774	0.161	1.09419e-179
ZEB2	6.07107e-182	1.38673	0.652	0.096	1.18872e-177
OGN	5.5153e-172	1.51116	0.622	0.091	1.0799e-167
AFAP1L2	5.53339e-172	1.13441	0.443	0.045	1.08344e-167
FXYD7	7.95424e-171	1.95503	0.957	0.286	1.55744e-166
COL5A3	1.01619e-167	1.27377	0.504	0.061	1.9897e-163
COL16A1	6.00728e-167	1.25164	0.439	0.046	1.17623e-162
COL1A1	1.02984e-160	0.861374	0.796	0.147	2.01643e-156
COL1A2	4.90614e-160	0.861214	0.817	0.165	9.60623e-156
ENO3	6.81366e-159	1.09309	0.33	0.027	1.33411e-154
HSPA12A	1.75973e-154	0.784733	0.261	0.016	3.44555e-150
PRNP	2.59969e-154	2.11395	0.939	0.361	5.09019e-150
COL14A1	3.04392e-150	1.17823	0.452	0.051	5.95999e-146
MEGF9	1.37601e-145	0.933714	0.309	0.025	2.69424e-141
VIM	7.73182e-143	2.35949	0.987	0.425	1.51389e-138
CHL1	1.38358e-141	1.75947	0.578	0.104	2.70905e-137
PHLDB1	1.49559e-135	1.29742	0.435	0.056	2.92837e-131
SPARC	4.05433e-133	1.59674	0.996	0.456	7.93838e-129
EMP1	1.53251e-129	2.04346	0.883	0.317	3.00066e-125
CD9	3.12351e-128	1.84041	0.983	0.817	6.11583e-124
CNN3	2.64214e-127	1.86222	0.965	0.597	5.17331e-123
SEMA3C	1.19736e-121	1.1522	0.426	0.06	2.34444e-117
LAMA2	3.27111e-117	0.693671	0.261	0.022	6.40484e-113
TMEM176B	7.59769e-105	0.911035	0.278	0.028	1.48763e-100
CNP	7.77862e-104	1.87681	0.574	0.139	1.52305e-99
ANTXR2	8.43148e-102	1.05723	0.352	0.048	1.65088e-97
LOC100514038	1.89703e-99	1.87455	0.787	0.357	3.71438e-95
MARCKS	2.4205e-97	1.89077	0.817	0.415	4.73934e-93
IGSF11	5.53196e-97	0.770048	0.257	0.026	1.08316e-92
ITGA1	4.29875e-96	1.3323	0.674	0.193	8.41696e-92
SEMA6D	4.27173e-94	1.24574	0.396	0.065	8.36404e-90
QKI	3.04411e-91	1.61687	0.787	0.362	5.96038e-87
SLITRK6	1.59837e-89	1.42374	0.361	0.058	3.12961e-85
ANXA8	1.5789e-87	1.469	0.457	0.095	3.09148e-83
S100A10	2.29427e-84	2.02842	0.896	0.707	4.49217e-80
DLC1	3.67899e-82	1.08826	0.53	0.126	7.20347e-78
OLFML3	2.38392e-80	0.905778	0.322	0.049	4.66771e-76
DMD	2.99796e-80	0.935533	0.378	0.069	5.87001e-76
DST	5.33837e-80	1.20812	0.578	0.167	1.04525e-75
DBI	1.19805e-78	1.45771	0.857	0.642	2.34578e-74
S100A6	7.5449e-78	1.32884	0.909	0.489	1.47729e-73
PCDH17	4.01117e-77	1.1146	0.609	0.162	7.85387e-73
SPP1	1.73405e-72	2.02009	0.67	0.282	3.39527e-68
CD59	2.10505e-72	1.50235	0.8	0.426	4.12169e-68
ANXA2	6.92018e-72	1.32044	0.922	0.796	1.35497e-67
AMIGO2	1.2401e-71	0.844524	0.278	0.041	2.42812e-67
TNC	1.6059e-70	0.95375	0.283	0.041	3.14435e-66
TGFBR2	3.52592e-70	1.30742	0.613	0.216	6.90376e-66
COL4A1	6.37431e-70	1.09741	0.826	0.368	1.24809e-65
LOC100525572	6.9384e-70	1.05626	0.439	0.104	1.35854e-65
C17H8orf4	1.61056e-68	1.89739	0.696	0.325	3.15347e-64
FGF2	2.12533e-67	0.970933	0.296	0.049	4.1614e-63
EPB41L2	2.7814e-67	1.00706	0.4	0.089	5.44598e-63
ERBB3	1.43182e-66	1.47339	0.648	0.291	2.80351e-62
MFAP4	3.6069e-65	0.859517	0.47	0.11	7.06231e-61
WLS	4.59728e-65	1.11621	0.465	0.126	9.00148e-61
IL34	2.07825e-64	0.818733	0.296	0.05	4.06921e-60
ID3	9.081e-62	1.49786	0.717	0.293	1.77806e-57
ANK3	1.20251e-61	1.40375	0.53	0.187	2.35452e-57
SGCE	1.6816e-61	0.948448	0.383	0.087	3.29257e-57
SCRG1	1.5977e-60	1.02935	0.604	0.21	3.1283e-56
NR2F1	1.69501e-60	1.02737	0.265	0.044	3.31883e-56
SORBS1	6.19992e-60	1.14468	0.491	0.151	1.21394e-55
FTL	9.22289e-59	0.896907	0.987	0.975	1.80584e-54
SQSTM1	4.70764e-56	1.20325	0.817	0.706	9.21755e-52
EMP3	3.44936e-54	1.25212	0.483	0.152	6.75384e-50
CD109	7.42655e-54	0.780827	0.265	0.048	1.45412e-49
NID2	2.23242e-53	0.924577	0.378	0.095	4.37109e-49
LOC100514494	9.90396e-52	0.619419	0.261	0.047	1.9392e-47
OLFML2A	3.59478e-51	0.817349	0.387	0.096	7.03858e-47
CELF2	1.22643e-50	0.981763	0.352	0.089	2.40136e-46
TUBA1A	3.47977e-50	1.10968	0.813	0.523	6.81339e-46
CD200	5.38832e-50	1.22915	0.487	0.171	1.05503e-45
HSP90AA1	2.96947e-48	0.99073	0.93	0.923	5.81422e-44
COL5A2	9.54261e-48	0.865694	0.487	0.159	1.86844e-43
HSPG2	1.46504e-47	1.05011	0.639	0.287	2.86856e-43
EDNRB	4.00287e-47	0.979723	0.448	0.133	7.83762e-43
PRKCA	1.21644e-46	0.769348	0.261	0.053	2.3818e-42
CLIC4	2.12139e-46	1.09881	0.77	0.511	4.15368e-42
COL15A1	6.77338e-46	0.783872	0.37	0.097	1.32623e-41
PRSS23	1.34859e-45	1.09763	0.439	0.144	2.64054e-41
APP	3.28359e-45	0.977216	0.861	0.796	6.42927e-41
COL12A1	1.23163e-44	0.911182	0.383	0.109	2.41152e-40
LAMB1	2.2669e-44	0.851863	0.383	0.11	4.43859e-40
SOX4	3.43208e-44	1.50436	0.796	0.656	6.72001e-40
ASRGL1	9.25173e-43	1.24594	0.47	0.186	1.81149e-38
PDGFA	2.27482e-41	0.937998	0.509	0.197	4.4541e-37
JDP2	4.10419e-41	1.27408	0.378	0.121	8.03601e-37
ANXA1	1.52038e-40	1.03472	0.709	0.39	2.97691e-36
CSRP1	1.6895e-40	0.896841	0.796	0.653	3.30805e-36
CCSER2	1.84779e-40	1.34138	0.57	0.294	3.61797e-36
CUEDC2	4.41047e-40	1.29706	0.596	0.332	8.6357e-36
LOC100521680	2.85494e-39	0.519058	1	0.978	5.58997e-35
TACC1	2.96898e-39	0.92493	0.548	0.234	5.81326e-35
EID1	1.01739e-37	1.17101	0.578	0.326	1.99205e-33
DCLK1	1.84879e-37	0.694698	0.309	0.083	3.61993e-33
FRMD6	8.32024e-37	0.840387	0.322	0.095	1.6291e-32
APOD	3.72166e-36	1.1123	0.443	0.156	7.28701e-32
PDLIM4	4.01949e-36	1.07417	0.357	0.116	7.87016e-32
TFPI2	4.22539e-36	0.734687	0.265	0.065	8.27331e-32
ARHGAP31	6.96184e-35	0.678148	0.27	0.069	1.36313e-30
ATP1A2	1.19376e-34	0.704973	0.287	0.073	2.33739e-30
TSPAN15	7.48758e-34	1.12441	0.465	0.218	1.46607e-29
SAV1	1.45575e-33	0.926538	0.396	0.155	2.85036e-29
CD99	2.1202e-33	0.802106	0.822	0.769	4.15136e-29
TAGLN2	1.20778e-32	0.956006	0.791	0.779	2.36483e-28
PLEKHO1	1.50445e-32	0.671093	0.33	0.102	2.94571e-28
EIF1	5.46507e-32	0.501542	0.996	0.986	1.07006e-27
DDX5	6.42843e-32	0.836027	0.904	0.901	1.25869e-27
RTKN	7.5186e-32	0.717637	0.287	0.086	1.47214e-27
COL18A1	1.0226e-31	1.18857	0.617	0.406	2.00226e-27
RND3	1.89815e-31	1.26898	0.635	0.44	3.71657e-27
SERPING1	2.27484e-31	0.712708	0.57	0.253	4.45414e-27
SERINC1	9.12212e-31	0.997493	0.648	0.507	1.78611e-26
STMN1	2.28976e-30	1.22389	0.63	0.428	4.48336e-26
GSN	2.92649e-30	0.506571	0.752	0.561	5.73007e-26
HBEGF	8.21822e-30	0.956674	0.339	0.122	1.60913e-25
ITGAV	2.56673e-29	1.12034	0.487	0.256	5.02565e-25
HMGB1	3.03952e-29	0.579592	0.909	0.919	5.95138e-25
PCBP4	2.89979e-28	0.770223	0.265	0.081	5.67779e-24
ITGB1	9.4951e-28	0.870566	0.726	0.604	1.85914e-23
TIMP2	2.50219e-26	0.745144	0.439	0.201	4.89929e-22
SELENOP	2.71728e-26	0.676477	0.726	0.513	5.32043e-22
GADD45B	2.32825e-25	1.37549	0.674	0.509	4.55871e-21
NPC2	1.30008e-24	0.931065	0.543	0.359	2.54555e-20
ANXA5	3.06984e-24	1.0492	0.739	0.764	6.01074e-20
HSPH1	3.30021e-24	1.17386	0.504	0.305	6.46181e-20
COL27A1	1.27202e-23	0.592683	0.261	0.085	2.49062e-19
DPYSL2	1.81291e-23	0.625114	0.296	0.107	3.54968e-19
HNRNPDL	1.9435e-23	0.611277	0.857	0.884	3.80538e-19
MCAM	4.09434e-23	0.548385	0.309	0.109	8.01671e-19
GPATCH8	8.94062e-23	0.88593	0.361	0.164	1.75057e-18
ELOVL5	9.63341e-23	1.05823	0.387	0.184	1.88622e-18
SH3PXD2A	1.15085e-22	0.735604	0.357	0.154	2.25336e-18
FXYD6	1.50339e-22	0.868804	0.565	0.39	2.94363e-18
FADS1	3.74203e-22	0.717464	0.27	0.096	7.32689e-18
PLPP1	3.81446e-22	1.01236	0.539	0.33	7.4687e-18
FBLN2	5.80862e-22	0.544739	0.313	0.116	1.13733e-17
RHOC	7.83257e-22	0.903925	0.591	0.456	1.53362e-17
GNG2	1.38844e-21	0.982546	0.443	0.26	2.71856e-17
MYADM	2.79554e-21	0.971468	0.513	0.32	5.47368e-17
AKAP13	6.06368e-21	0.851773	0.517	0.347	1.18727e-16
RASGEF1B	1.67663e-20	0.77463	0.304	0.127	3.28284e-16
PDZRN3	2.35193e-20	0.633849	0.252	0.09	4.60508e-16
LMNA	4.36792e-20	1.0685	0.665	0.641	8.55239e-16
SKP1	7.10598e-20	0.576589	0.787	0.859	1.39135e-15
PEA15	1.15186e-19	0.84613	0.443	0.256	2.25535e-15
RHOA	1.81999e-19	0.614425	0.726	0.75	3.56353e-15
LIMCH1	2.78782e-19	1.14557	0.365	0.188	5.45855e-15
EIF4G2	3.49649e-19	0.555785	0.787	0.848	6.84612e-15
2020-09-07	5.70064e-19	0.701402	0.687	0.652	1.11619e-14
SLC38A2	5.82827e-19	0.897608	0.726	0.722	1.14117e-14
LOC100622859	9.9751e-19	0.924486	0.404	0.225	1.95313e-14
UBXN6	1.08681e-18	0.958482	0.483	0.343	2.12798e-14
SLC2A3	1.25404e-18	0.617401	0.452	0.217	2.4554e-14
BCL2	1.65751e-18	0.702374	0.274	0.112	3.2454e-14
CLU	1.74487e-18	1.15519	0.483	0.306	3.41646e-14
AHNAK	1.79496e-18	1.03978	0.604	0.448	3.51453e-14
FSTL3	3.18102e-18	0.792371	0.291	0.128	6.22844e-14
ADGRG6	3.66761e-18	0.828735	0.287	0.126	7.18119e-14
P3H2	3.91183e-18	0.760699	0.274	0.113	7.65936e-14
RBMS1	5.26572e-18	0.904745	0.435	0.268	1.03103e-13
CYR61	6.03619e-18	1.31332	0.439	0.262	1.18189e-13
NR4A2	9.85117e-18	0.955408	0.517	0.381	1.92886e-13
LOC100624785	1.03479e-17	1.0004	0.474	0.341	2.02613e-13
RCAN1	1.74178e-17	1.14408	0.365	0.198	3.41041e-13
HNRNPK	3.28498e-17	0.547729	0.77	0.852	6.43198e-13
ZSWIM6	6.8061e-17	0.88483	0.326	0.163	1.33263e-12
ASAP2	6.83668e-17	0.620583	0.265	0.111	1.33862e-12
SOX10	8.30989e-17	0.929205	0.37	0.214	1.62708e-12
KLF9	8.85574e-17	0.792368	0.461	0.3	1.73395e-12
PFDN1	8.94245e-17	0.821396	0.596	0.557	1.75093e-12
ALCAM	1.01243e-16	0.96801	0.461	0.325	1.98234e-12
PGRMC1	1.20346e-16	0.663245	0.674	0.649	2.35638e-12
NPNT	1.8339e-16	0.794309	0.343	0.177	3.59078e-12
ELOVL6	3.05199e-16	0.68905	0.278	0.126	5.97579e-12
LAMC1	3.31832e-16	0.590339	0.461	0.271	6.49727e-12
UTRN	3.69401e-16	0.787866	0.513	0.373	7.23288e-12
HNRNPF	3.89067e-16	0.566934	0.757	0.786	7.61792e-12
IQGAP2	4.11447e-16	0.902972	0.37	0.22	8.05613e-12
COL4A2	4.98934e-16	0.541002	0.504	0.294	9.76913e-12
CADM4	6.7804e-16	0.869289	0.3	0.151	1.3276e-11
CLSTN1	1.23494e-15	0.836036	0.53	0.442	2.41802e-11
C14H1orf198	1.61379e-15	0.89247	0.343	0.187	3.15981e-11
DIP2B	2.4556e-15	0.743467	0.278	0.131	4.80806e-11
HSPA8	4.57109e-14	0.665915	0.857	0.919	8.95019e-10
CTNNAL1	1.1132e-13	0.683507	0.252	0.117	2.17964e-09
TRPV2	2.443e-13	0.710668	0.691	0.717	4.7834e-09
ETS1	3.6676e-13	0.536913	0.317	0.158	7.18117e-09
TPPP3	6.53592e-13	0.658607	0.352	0.177	1.27973e-08
DNAJB1	7.58521e-13	0.940176	0.617	0.586	1.48518e-08
CCL2	1.18984e-12	0.825599	0.335	0.164	2.32971e-08
DAG1	1.40465e-12	0.758131	0.5	0.412	2.7503e-08
CORO1C	1.79362e-12	0.746996	0.357	0.222	3.5119e-08
MCL1	2.8572e-12	0.607169	0.687	0.692	5.5944e-08
NUCKS1	4.21109e-12	0.547163	0.713	0.78	8.24531e-08
SLC44A1	4.68983e-12	0.894033	0.448	0.351	9.18268e-08
TNFRSF12A	5.07556e-12	1.08876	0.383	0.265	9.93796e-08
DNAJA1	6.63052e-12	0.670493	0.683	0.707	1.29826e-07
MAP4	7.09427e-12	0.62983	0.37	0.237	1.38906e-07
NDRG2	7.52436e-12	0.629235	0.635	0.599	1.47327e-07
RFTN2	1.18544e-11	0.591857	0.27	0.137	2.32108e-07
CBX5	1.37881e-11	0.67376	0.313	0.183	2.69972e-07
LAMA4	2.93718e-11	0.582576	0.33	0.19	5.751e-07
CTSK	6.96328e-11	0.605509	0.37	0.232	1.36341e-06
SPTBN1	9.5045e-11	0.682241	0.557	0.535	1.86098e-06
CKB	1.10632e-10	0.644657	0.387	0.244	2.16616e-06
KCTD12	1.1905e-10	0.857424	0.335	0.218	2.331e-06
SELENOK	1.62792e-10	0.611247	0.643	0.713	3.18746e-06
LAPTM4B	1.72306e-10	0.752508	0.557	0.548	3.37376e-06
FOS	4.05208e-10	0.933331	0.848	0.807	7.93397e-06
AHR	6.21457e-10	0.833894	0.317	0.206	1.21681e-05
AGRN	7.44778e-10	0.600615	0.261	0.146	1.45827e-05
IL6ST	1.1806e-09	0.902121	0.474	0.433	2.31162e-05
TMEM43	1.78781e-09	0.652736	0.339	0.229	3.50052e-05
HOOK3	2.13109e-09	0.603232	0.457	0.372	4.17268e-05
FKBP1A	2.50385e-09	0.592873	0.6	0.608	4.90253e-05
ADD3	3.10713e-09	0.654444	0.265	0.155	6.08376e-05
HBP1	4.06264e-09	0.78643	0.478	0.433	7.95465e-05
RPA3	4.49561e-09	0.957105	0.413	0.337	8.8024e-05
SQLE	4.61929e-09	1.04057	0.387	0.304	9.04458e-05
HMGB2	5.68738e-09	0.776538	0.491	0.437	0.000111359
NIN	8.42737e-09	0.680289	0.322	0.214	0.000165008
ZNF462	1.05292e-08	0.791311	0.33	0.232	0.000206161
HNRNPH1	1.73918e-08	0.542291	0.657	0.752	0.000340531
SERPINE2	2.23245e-08	1.56048	0.3	0.206	0.000437115
SON	2.51819e-08	0.519407	0.691	0.801	0.000493061
NOC3L	2.76204e-08	0.6361	0.296	0.19	0.000540808
HTRA1	2.83082e-08	0.612093	0.3	0.192	0.000554275
DDX17	6.32938e-08	0.643713	0.578	0.599	0.00123929
TMED10	7.48285e-08	0.594198	0.622	0.704	0.00146514
HSPA5	1.16895e-07	0.580072	0.709	0.799	0.00228881
CSTB	1.36154e-07	0.590509	0.622	0.716	0.0026659
MAPRE2	1.43965e-07	0.638452	0.37	0.277	0.00281884
USP53	2.24263e-07	0.9817	0.313	0.23	0.00439107
RNASE4	2.81165e-07	0.602852	0.557	0.554	0.0055052
KLF7	4.02852e-07	0.62761	0.278	0.181	0.00788785
TSC22D3	6.03895e-07	0.745389	0.457	0.425	0.0118243
TSC22D2	7.75794e-07	0.794716	0.296	0.213	0.01519
CAT	8.38413e-07	0.732007	0.43	0.406	0.0164161
CLK1	1.02763e-06	0.675228	0.483	0.466	0.020121
CALU	1.14102e-06	0.587119	0.383	0.314	0.0223411
CADM1	1.30957e-06	0.804248	0.348	0.294	0.0256413
CD44	1.36935e-06	0.764238	0.33	0.256	0.0268118
RAP1A	1.38305e-06	0.581106	0.513	0.536	0.0270802
NAV2	2.03071e-06	0.709377	0.252	0.17	0.0397613

[truncated: 6 more sheets: Imm1, SM2, Bas, Imm2, PNEC, Top 10 markers]
