# Supplementary material for: Cellular and molecular architecture of submucosal glands in wild-type and cystic fibrosis pigs
Source: Proc Natl Acad Sci U S A. 2022 Jan 19;119(4):e2119759119. doi: 10.1073/pnas.2119759119 (PMC8794846; doi:10.1073/pnas.2119759119)
Supplement: Supplementary File [file pnas.2119759119.sd03.xlsx]

## Sheet: Ser_WTvsCF
Serous cell: WT vs. CF
Differentially expressed genes, ranked by avg_logFC
Thresholds: Minimun FDR (p_val_adj): 0.05, Minimum avg_logFC: 0.5
gene	p_val	avg_logFC	pct.1	pct.2	p_val_adj
SCGB1A1	1.25931e-12	0.861764	0.144	0.061	2.46649e-08
RPL13	4.83324e-262	0.840587	0.993	0.96	9.46639e-258
FTH1	4.93703e-229	0.786398	0.977	0.92	9.66967e-225
RPS2	3.02378e-229	0.741331	0.992	0.988	5.92239e-225
OBP2B	1.59815e-34	0.649551	0.825	0.795	3.13015e-30
LOC100624650	1.7583e-162	0.613356	0.959	0.805	3.44381e-158
LOC110256043	1.50847e-41	0.585755	0.714	0.474	2.9545e-37
SLC25A3	6.0854e-174	0.562967	0.975	0.885	1.19189e-169
JUN	6.24207e-61	0.546657	0.772	0.538	1.22257e-56
TRAPPC5	9.83849e-168	0.546317	0.907	0.497	1.92697e-163
CST3	1.42681e-127	0.525354	0.882	0.454	2.79455e-123
PHLDA2	1.1782e-79	0.512296	0.767	0.459	2.30762e-75
SPINT2	4.53265e-148	0.50899	0.982	0.921	8.87765e-144
MRPL57	4.1767e-156	0.501149	0.866	0.363	8.18048e-152
MT-12SrRNA	1.70975e-61	-0.526288	0.963	0.983	3.34871e-57
CLDN4	3.81473e-25	-0.546836	0.847	0.859	7.47154e-21
FOS	8.47398e-22	-0.560684	0.7	0.761	1.65971e-17
ZFP36	6.51807e-30	-0.600958	0.677	0.765	1.27663e-25
CHI3L2	2.1253e-63	-0.610172	0.247	0.467	4.1626e-59
LOC102723301	2.84826e-105	-0.634699	0.236	0.56	5.57859e-101
UBB	6.93333e-23	-0.651112	0.981	0.981	1.35796e-18
RN5-8S	1.17616e-84	-0.711329	0.55	0.851	2.30364e-80
OLFM4	1.32685e-66	-0.855909	0.663	0.795	2.59877e-62
DNAJB1	8.8295e-56	-0.876692	0.572	0.743	1.72935e-51
SCGB3A2	2.67296e-44	-0.895284	0.026	0.128	5.23526e-40
HSPA6	4.77954e-74	-1.03108	0.147	0.379	9.3612e-70
LTF	5.22618e-57	-1.56499	0.525	0.691	1.0236e-52
ZG16B	2.0432e-142	-2.82141	0.134	0.464	4.00181e-138
CFTR (most likely 3' end of CFTR mRNA) is detectable in CFTR-/- pigs. Since we did not delete the entire CFTR gene in CFTR-/- pigs {Rogers et al., 2008}, our scRNA-seq data indicated CFTR (unfunctional) expression in CFTR-/- pigs.
gene	p_val	avg_logFC	pct.1	pct.2	p_val_adj
CFTR	0.633981	0.0012047	0.108	0.103	1

## Sheet: Muc_WTvsCF
Mucous cell: WT vs. CF
Differentially expressed genes, ranked by avg_logFC
Thresholds: Minimun FDR (p_val_adj): 0.05, Minimum avg_logFC: 0.5
gene	p_val	avg_logFC	pct.1	pct.2	p_val_adj
LOC110257905	1.34408e-10	0.638479	0.656	0.145	2.63251e-06
RPL13	6.22304e-13	0.542529	0.997	1	1.21884e-08
SMPDL3B	1.71951e-08	0.520068	0.858	0.6	0.000336783
SLA-1	1.23009e-25	-0.635578	0.17	0.764	2.40926e-21
RN5-8S	1.02336e-09	-1.01583	0.631	0.927	2.00436e-05

## Sheet: Myoep_WTvsCF
Myoepithelial cell: WT vs. CF
Differentially expressed genes, ranked by avg_logFC
Thresholds: Minimun FDR (p_val_adj): 0.05, Minimum avg_logFC: 0.5
gene	p_val	avg_logFC	pct.1	pct.2	p_val_adj
JUN	9.28177e-53	1.45678	0.719	0.213	1.81793e-48
RPL13	1.0059e-102	1.37187	0.996	0.523	1.97016e-98
RPS2	5.77304e-95	1.33158	0.999	0.614	1.13071e-90
SPINT2	4.82254e-86	1.17135	0.945	0.347	9.44544e-82
IGFBP5	3.40357e-34	1.16382	0.57	0.164	6.66623e-30
YBX1	9.2943e-91	1.16204	0.964	0.413	1.82038e-86
SLC25A3	9.05306e-87	1.13817	0.943	0.441	1.77313e-82
LOC100512700	1.68877e-45	1.11056	0.668	0.207	3.30762e-41
CEBPD	5.73061e-51	1.10899	0.857	0.404	1.1224e-46
BTG1	2.93293e-57	1.00394	0.862	0.386	5.74443e-53
JUNB	5.52109e-35	0.993412	0.792	0.505	1.08136e-30
BCAM	5.96938e-55	0.989932	0.765	0.237	1.16916e-50
FTH1	5.63853e-86	0.984784	0.996	0.812	1.10436e-81
HSP70.2	3.23224e-11	0.98323	0.757	0.626	6.33066e-07
ID4	3.34454e-44	0.980808	0.691	0.222	6.55063e-40
GADD45G	3.88321e-29	0.977415	0.506	0.152	7.60565e-25
KRT19	4.4841e-53	0.976288	0.76	0.289	8.78255e-49
CEBPB	3.54475e-57	0.953639	0.805	0.228	6.94275e-53
HSPB1	1.22407e-55	0.931349	0.83	0.28	2.39746e-51
DLK2	1.1289e-40	0.922284	0.675	0.231	2.21106e-36
LAMP1	1.0334e-60	0.92018	0.765	0.176	2.02402e-56
NOP53	1.83746e-52	0.905708	0.682	0.152	3.59885e-48
CYR61	2.39195e-24	0.901415	0.524	0.204	4.68488e-20
WDR1	4.88257e-51	0.878666	0.641	0.131	9.56301e-47
IGFBP2	2.65161e-23	0.878544	0.368	0.076	5.19345e-19
ITM2B	1.70358e-69	0.860966	0.991	0.605	3.33663e-65
TPM4	1.06439e-50	0.85088	0.872	0.407	2.08472e-46
PI15	1.0296e-23	0.834902	0.492	0.185	2.01657e-19
HNRNPA0	1.5661e-42	0.791972	0.686	0.21	3.06736e-38
CST3	3.67064e-41	0.782712	0.606	0.134	7.18931e-37
LGALS1	4.8344e-27	0.782654	0.88	0.717	9.46866e-23
PTMS	2.64821e-42	0.754167	0.782	0.313	5.18678e-38
DEK	1.29937e-40	0.750652	0.787	0.359	2.54494e-36
ACTN1	1.36641e-39	0.746822	0.751	0.295	2.67626e-35
SERPINH1	3.56354e-35	0.739931	0.71	0.31	6.97955e-31
WNT5B	5.98918e-34	0.727251	0.509	0.112	1.17304e-29
ECHS1	3.60811e-45	0.713904	0.739	0.219	7.06684e-41
HMGN1	2.59548e-35	0.704872	0.756	0.34	5.08351e-31
LOC110257905	2.79054e-20	0.698885	0.269	0.03	5.46554e-16
LOC110255272	4.2668e-16	0.69268	0.253	0.046	8.35695e-12
GAS6	1.05816e-29	0.690226	0.564	0.179	2.07252e-25
KHDRBS1	3.78089e-34	0.688478	0.665	0.249	7.40524e-30
SIVA1	5.16248e-33	0.686052	0.489	0.1	1.01112e-28
TSPAN33	1.74996e-31	0.683233	0.52	0.14	3.42748e-27
COL9A2	7.90402e-32	0.678419	0.542	0.134	1.54808e-27
LMNA	6.7656e-27	0.665589	0.713	0.38	1.32511e-22
MRPL57	1.88783e-37	0.664632	0.525	0.094	3.69751e-33
TRAPPC5	7.24382e-37	0.663078	0.519	0.1	1.41877e-32
MYLIP	1.82601e-30	0.655233	0.736	0.325	3.57642e-26
CTSD	4.13184e-36	0.6538	0.589	0.152	8.09263e-32
CITED4	4.00033e-25	0.65323	0.416	0.097	7.83504e-21
UBE2D2	7.73694e-36	0.648077	0.638	0.204	1.51536e-31
IER2	3.56516e-18	0.643254	0.499	0.213	6.98273e-14
ATF3	2.37505e-12	0.641592	0.55	0.34	4.65177e-08
CCNI	2.33643e-36	0.623772	0.792	0.383	4.57614e-32
SOX2	1.52011e-23	0.622905	0.358	0.064	2.97728e-19
RANBP1	1.13365e-27	0.622533	0.486	0.137	2.22036e-23
IGFBP7	1.07152e-23	0.612703	0.472	0.155	2.09869e-19
FLNA	2.95253e-30	0.609825	0.815	0.486	5.78283e-26
LOC100624149	8.67973e-19	0.607347	0.25	0.024	1.70001e-14
FBLN2	5.39674e-29	0.605776	0.688	0.301	1.05701e-24
KIF5B	1.06954e-29	0.601273	0.571	0.191	2.09479e-25
VIM	4.19737e-34	0.599041	0.893	0.629	8.22098e-30
PDIA3	3.57399e-32	0.597033	0.727	0.304	7.00001e-28
RCN1	1.1888e-25	0.595151	0.512	0.164	2.32839e-21
MDK	4.85248e-16	0.593779	0.437	0.191	9.50407e-12
C16H5orf38	1.15504e-23	0.593747	0.352	0.061	2.26226e-19
LOC100512448	7.03266e-25	0.59091	0.637	0.283	1.37742e-20
ZYX	5.90643e-29	0.590281	0.592	0.201	1.15683e-24
ARF6	3.1123e-28	0.589613	0.542	0.173	6.09575e-24
CD81	8.73681e-35	0.588736	0.706	0.24	1.71119e-30
COL18A1	1.25385e-32	0.587378	0.622	0.188	2.45578e-28
LMO4	1.89892e-25	0.586802	0.658	0.295	3.71922e-21
LSM2	3.63433e-26	0.584737	0.432	0.106	7.1182e-22
P4HB	3.43283e-34	0.584414	0.525	0.125	6.72354e-30
SDF4	1.38334e-27	0.578917	0.582	0.219	2.70942e-23
SCAND1	2.23005e-26	0.576334	0.497	0.146	4.36777e-22
RBPMS	1.01617e-27	0.573891	0.796	0.456	1.99026e-23
SNF8	1.51489e-29	0.57329	0.485	0.119	2.96706e-25
TSPAN3	1.70447e-30	0.571992	0.745	0.325	3.33838e-26
GNB2	1.12015e-27	0.570218	0.721	0.356	2.19392e-23
NDFIP1	7.71564e-27	0.569471	0.603	0.228	1.51119e-22
MT-COX1	3.19471e-28	0.568766	0.922	0.821	6.25716e-24
ITM2C	1.78177e-31	0.566868	0.642	0.219	3.48977e-27
TACSTD2	6.81336e-19	0.566221	0.656	0.334	1.33447e-14
NREP	8.65593e-21	0.563705	0.783	0.553	1.69535e-16
CITED2	1.53469e-18	0.558473	0.322	0.073	3.00584e-14
MYL9	3.38741e-21	0.554489	0.931	0.83	6.63458e-17
PNRC1	1.36808e-21	0.551799	0.804	0.498	2.67952e-17
UBE2I	1.15596e-28	0.551267	0.485	0.116	2.26405e-24
MAP1LC3A	1.74715e-27	0.548627	0.601	0.231	3.42197e-23
RTN4	4.34163e-26	0.545387	0.757	0.383	8.50351e-22
CDKN1C	3.97758e-20	0.545325	0.322	0.061	7.79048e-16
MAFF	1.97032e-16	0.543383	0.394	0.149	3.85906e-12
LOC110258338	9.44427e-26	0.540602	0.485	0.134	1.84976e-21
POLE4	5.85646e-25	0.539268	0.485	0.149	1.14705e-20
ARPC2	9.82883e-26	0.536995	0.766	0.41	1.92507e-21
SSPN	2.15724e-24	0.534992	0.729	0.377	4.22516e-20
LOC100510904	9.09941e-17	0.533193	0.476	0.21	1.78221e-12
NDUFS6	2.30667e-27	0.531877	0.432	0.082	4.51785e-23
MTDH	7.7287e-24	0.529996	0.472	0.14	1.51374e-19
EIF5	2.38544e-24	0.529593	0.698	0.356	4.67213e-20
NUDT14	5.09127e-24	0.526027	0.328	0.043	9.97176e-20
RSRP1	1.00157e-16	0.524691	0.364	0.125	1.96168e-12
C1QBP	1.54066e-25	0.523488	0.463	0.119	3.01753e-21
MFF	1.60192e-20	0.520162	0.395	0.112	3.13751e-16
MCRIP1	2.61473e-26	0.515901	0.428	0.091	5.12121e-22
PGLS	9.05021e-23	0.514006	0.375	0.082	1.77257e-18
NOL7	2.41311e-26	0.513918	0.587	0.201	4.72631e-22
FABP7	2.6753e-14	0.512878	0.503	0.246	5.23984e-10
CTSF	3.01931e-23	0.511819	0.494	0.158	5.91363e-19
OSR1	3.86266e-21	0.509848	0.494	0.164	7.5654e-17
RCN2	1.6305e-19	0.505827	0.481	0.179	3.1935e-15
FHL3	3.09446e-20	0.50529	0.401	0.116	6.06082e-16
PTOV1	6.53815e-19	0.504562	0.424	0.143	1.28056e-14
TMEM98	9.63175e-20	0.503078	0.507	0.207	1.88648e-15
COL17A1	1.05742e-19	0.500006	0.674	0.353	2.07106e-15
LOC100738859	1.57046e-10	-0.511597	0.191	0.343	3.07591e-06
TRPV2	8.74694e-17	-0.522677	0.631	0.775	1.71317e-12
WIF1	3.8317e-10	-0.539598	0.177	0.325	7.50476e-06
LOC110255511	2.25185e-15	-0.546179	0.586	0.723	4.41047e-11
RBM3	3.37844e-28	-0.554255	0.886	0.939	6.61701e-24
CIRBP	1.23688e-19	-0.555036	0.901	0.945	2.42256e-15
HSPA8	1.39511e-06	-0.557666	0.901	0.836	0.0273247
GFRA1	2.73982e-09	-0.563759	0.192	0.325	5.36622e-05
POSTN	1.84888e-14	-0.584293	0.347	0.562	3.62121e-10
BHLHE40	1.78724e-12	-0.592078	0.171	0.347	3.50049e-08
NUPR1	3.39758e-12	-0.622872	0.336	0.495	6.6545e-08
KRT17	9.76046e-13	-0.688668	0.663	0.742	1.91168e-08
LOC100621455	6.82764e-21	-0.700179	0.558	0.733	1.33726e-16
ZFP36	4.92752e-07	-0.721931	0.735	0.751	0.00965103
CHI3L2	2.18689e-08	-0.723608	0.198	0.325	0.000428324
TSC22D1	7.72324e-21	-0.729685	0.66	0.809	1.51267e-16
RN5-8S	7.84789e-29	-0.865252	0.522	0.769	1.53709e-24
APOD	1.21185e-35	-1.10786	0.257	0.605	2.37353e-31
LOC102723301	5.98957e-51	-1.13362	0.033	0.353	1.17312e-46
LTF	1.079e-07	-1.35794	0.074	0.17	0.00211333
