# Supplementary material for: Cellular and molecular architecture of submucosal glands in wild-type and cystic fibrosis pigs
Source: Proc Natl Acad Sci U S A. 2022 Jan 19;119(4):e2119759119. doi: 10.1073/pnas.2119759119 (PMC8794846; doi:10.1073/pnas.2119759119)
Supplement: Supplementary File [file pnas.2119759119.sd04.xlsx]

## Sheet: Transporter
Curated transepithelial electrolyte transporter
Gene	Transporter Name	Function	Position
AHCYL1	AHCYL1	regulates IP3-induced Ca2+ release into the cytoplasm of cells	cytoplasmic
ANO1	TMEM16A	voltage-gated Ca2+ activated Cl-/HCO3- channel	apical
ANO2	TMEM16B	CaCCs	apical
AQP1	AQP1	water channel	apical / Basolateral
AQP10	AQP10	water channel	apical
AQP11	AQP11	water channel	apical / intracellular
AQP12B	AQP12B	water channel
AQP2	AQP2	water channel	apical / intracellular vesicles
AQP3	AQP3	water channel	basolateral
AQP4	AQP4	water channel	basolateral
AQP5	AQP5	water channel	apical
AQP6	AQP6	water channel	intracellular vesicles
AQP7	AQP7	water channel	apical
AQP8	AQP8	water channel	apical
AQP9	AQP9	water channel	apical
ASIC1	ASIC1	amiloride-sensitive sodium channels
ASIC2	ASIC2	amiloride-sensitive sodium channels
ASIC3	ASIC3
ASIC4	ASIC4
ASIC5	ASIC5
ATP12A	ATP12A	ATPase, H+/K+ transporting	apical
ATP1A1	Na+/K+ ATPase, α	ATPase, Na+/K+ transporting	basolateral
ATP1B1	Na+/K+ ATPase, β1	ATPase, Na+/K+ transporting	basolateral
ATP1B3	Na+/K+ ATPase, β3	ATPase, Na+/K+ transporting	basolateral
ATP2A2	ATP2A2	Ca(2+)-ATPases	intracellular
ATP2A3	ATP2A3	Ca(2+)-ATPases	intracellular
ATP2B1	PMCA1	plasma membrane Ca2+ ATPase	plasma membrane
ATP2B2	PMCA2	plasma membrane Ca2+ ATPase	plasma membrane
ATP2B3	PMCA3	plasma membrane Ca2+ ATPase	plasma membrane
ATP2B4	PMCA4	plasma membrane Ca2+ ATPase	plasma membrane
ATP2C1	SPCA1	Ca2+ ion-transporting P-type ATPase
ATP2C2	SPCA2	Ca2+ ion-transporting P-type ATPase
ATP4A	ATP4A	Proton pump	plasma membrane
ATP4B	ATP4B	Proton pump	plasma membrane
ATP6AP1	ATP6AP1	ATPase, H+ Transporting	intracellular
ATP6AP1L	ATP6AP1L
ATP6AP2	ATP6AP2	ATPase, H+ Transporting	intracellular, lysosomal
ATP6V0A1	ATP6V0A1	ATPase, H+ Transporting,	intracellular, lysosomal
ATP6V0A2	ATP6V0A2	ATPase, H+ Transporting,	intracellular, lysosomal
ATP6V0A4	ATP6V0A4	ATPase, H+ Transporting,	intracellular, lysosomal
ATP6V0B	ATP6V0B	ATPase, H+ Transporting	intracellular, lysosomal
ATP6V0C	ATP6V0C	ATPase, H+ Transporting	intracellular, lysosomal
ATP6V0CP3	ATP6V0CP3
ATP6V0D1	ATP6V0D1	ATPase, H+ Transporting	intracellular, lysosomal
ATP6V0D2	ATP6V0D2	ATPase, H+ Transporting	intracellular, lysosomal
ATP6V0E1	ATP6V0E1	ATPase, H+ Transporting	intracellular, lysosomal
ATP6V0E2	ATP6V0E2	ATPase, H+ Transporting	intracellular, lysosomal
ATP6V1A	ATP6V1A	ATPase H+ Transporting	intracellular
ATP6V1B1	ATP6V1B1	ATPase, H+ Transporting	intracellular
ATP6V1B2	ATP6V1B2	ATPase, H+ Transporting	intracellular
ATP6V1C1	ATP6V1C1	ATPase, H+ Transporting	intracellular
ATP6V1C2	ATP6V1C2	ATPase, H+ Transporting	intracellular
ATP6V1D	ATP6V1D	ATPase, H+ Transporting	intracellular
ATP6V1E1	ATP6V1E1	ATPase, H+ Transporting	intracellular
ATP6V1E2	ATP6V1E2	ATPase, H+ Transporting	intracellular
ATP6V1F	ATP6V1F	ATPase, H+ Transporting	intracellular
ATP6V1G1	ATP6V1G1	ATPase, H+ Transporting	intracellular
ATP6V1G2	ATP6V1G2	ATPase, H+ Transporting	intracellular
ATP6V1G2-DDX39B	ATP6V1G2-DDX39B	ATPase, H+ Transporting	intracellular
ATP6V1G3	ATP6V1G3	ATPase, H+ Transporting	intracellular
ATP6V1H	ATP6V1H	ATPase, H+ Transporting	intracellular
BEST1	BEST1	Ca2+ activated anion (Cl-, HCO3-) channel	intracellular
BEST2	BEST2	Ca2+ activated anion (Cl-, HCO3) channel	basolateral
BEST3	BEST3	Ca2+ activated anion (Cl-, HCO3-) channel
BEST4	BEST4	Ca2+ activated anion (Cl-, HCO3) channel
CA1	CA1	intracellular HCO3-	intracellular
CA10	CA10		intracellular
CA11	CA11		intracellular
CA12	CA12		intracellular
CA13	CA13		intracellular
CA14	CA14		intracellular
CA2	CA2		intracellular
CA3	CA3		intracellular
CA4	CA4		intracellular
CA5A	CA5A		intracellular
CA5B	CA5B		intracellular
CA6	CA6		intracellular
CA7	CA7		intracellular
CA8	CA8	catalytic activity of other carbonic anhydrase enzymes	intracellular
CA9	CA9		intracellular
CACNB3	CAB3	Voltage-dependent L-type calcium channel
CACNG4	CACNG4	Voltage-dependent L-type calcium channel
CACNG6	CACNG6	Voltage-dependent L-type calcium channel
CFTR	CFTR	Cl-, HCO3-	apical
CHRNA1	CHRNA1	non-selective cation channel
CHRNA10	CHRNA10	non-selective cation channel
CHRNA2	CHRNA2	non-selective cation channel
CHRNA3	CHRNA3	non-selective cation channel
CHRNA4	CHRNA4	non-selective cation channel
CHRNA5	CHRNA5	non-selective cation channel
CHRNA6	CHRNA6	non-selective cation channel
CHRNA7	CHRNA7	non-selective cation channel
CHRNA9	CHRNA9	non-selective cation channel
CHRNB1	CHRNB1	non-selective cation channel
CHRNB2	CHRNB2	non-selective cation channel
CHRNB3	CHRNB3	non-selective cation channel
CHRNB4	CHRNB4	non-selective cation channel
CHRND	CHRND	non-selective cation channel
CHRNE	CHRNE	non-selective cation channel
CHRNG	CHRNG	non-selective cation channel
CLCC1	CLIC Like 1	Cl-	intracellular
CLCN1	CLC1	Voltage-gated Cl- channel	plasma membrane
CLCN2	CLC2	Voltage-gated Cl- channel	plasma membrane
CLCN3	CLCN3	Voltage-gated Cl- channel	plasma membrane
CLCN4	CLCN4	Voltage-gated Cl- channel	plasma membrane
CLCN5	CLC5	Voltage-gated Cl- channel	apical
CLCN6	CLCN6	Voltage-gated Cl- channel	plasma membrane
CLCN7	CLCN7	Voltage-gated Cl- channel	plasma membrane
CLCNKA	CLCNKA	Voltage-gated Cl- channel
CLCNKB	CLCNKB	Voltage-gated Cl- channel
CLDN1	CLDN1	Claudin
CLDN12	CLDN12	Claudin
CLDN3	CLDN3	Claudin
CLDN4	CLDN4	Claudin
CLDN7	CLDN7	Claudin
CLIC1	CLIC1	Chloride intracellular channel	intracellular
CLIC2	CLIC2	Chloride intracellular channel	intracellular
CLIC3	CLIC3	Chloride intracellular channel	intracellular
CLIC4	CLIC4	Chloride intracellular channel	intracellular
CLIC5	CLIC5	Chloride intracellular channel	intracellular
CLIC6	CLIC6	Chloride intracellular channel	intracellular
CLNS1A	CLNS1A	nucleotide sensitive Cl- channel	intracellular
DUOX1	DUOX1	NADPH oxidase
DUOX2	DUOX2	NADPH oxidase
GJA1	GJA1	Gap junction
GJA10	GJA10	Gap junction
GJA3	GJA3	Gap junction
GJA4	GJA4	Gap junction
GJA5	GJA5	Gap junction
GJA8	GJA8	Gap junction
GJA9	GJA9	Gap junction
GJB1	GJB1	Gap junction
GJB2	GJB2	Gap junction
GJB3	GJB3	Gap junction
GJB4	GJB4	Gap junction
GJB5	GJB5	Gap junction
GJB6	GJB6	Gap junction
GJB7	GJB7	Gap junction
GJC1	GJC1	Gap junction
GJC2	GJC2	Gap junction
GJC3	GJC3	Gap junction
GJD2	GJD2	Gap junction
GJD3	GJD3	Gap junction
GJD4	GJD4	Gap junction
GLRA1	GLRA1	ligand-gated ion channels, chloride	plasma membrane
GLRA2	GLRA2	ligand-gated ion channels, chloride	plasma membrane
GLRA3	GLRA3	ligand-gated ion channels, chloride	plasma membrane
GLRA4	GLRA4	ligand-gated ion channels, chloride	plasma membrane
GLRB	GLRB	ligand-gated ion channels, chloride	plasma membrane
GRIA1	GRIA1	Na+	plasma membrane
GRIA2	GRIA2	Na+	plasma membrane
GRIA3	GRIA3	Na+	plasma membrane
GRIA4	GRIA4	Na+	plasma membrane
GRID1	GluD1		plasma membrane
GRID2	GluD2		plasma membrane
GRIK1	GRIK1		plasma membrane
GRIK2	GRIK2		plasma membrane
GRIK3	GRIK3		plasma membrane
GRIK4	GRIK4		plasma membrane
GRIK5	GRIK5		plasma membrane
GRIN1	GRIN1	Ca2+	plasma membrane
GRIN2A	GRIN2A	Ca2+	plasma membrane
GRIN2B	GRIN2B	Ca2+	plasma membrane
GRIN2C	GRIN2C	Ca2+	plasma membrane
GRIN2D	GRIN2D	Ca2+	plasma membrane
GRIN3A	GRIN3A	Ca2+	plasma membrane
GRIN3B	GRIN3B	Ca2+	plasma membrane
HCN1	HCN1	Na+, K+	plasma membrane, neuron
HCN2	HCN2	Na+, K+	plasma membrane, neuron
HCN3	HCN3	Na+, K+	plasma membrane, neuron
HCN4	HCN4	Na+, K+	plasma membrane
HTR3A	HTR3A	Na+, K+	plasma membrane
HTR3B	HTR3B	Na+, K+	plasma membrane
HTR3C	HTR3C	Na+, K+	plasma membrane
HTR3D	HTR3D	Na+, K+	plasma membrane
HTR3E	HTR3E	Na+, K+	plasma membrane
HVCN1	HVCN1	H+	plasma membrane, intracellular
KCNB1	Kv2.1	K+, delayed rectifier	plasma membrane, intracellular
KCNB2	Kv2.2	K+, delayed rectifier	plasma membrane, intracellular
KCNC1	Kv3.1	K+	plasma membrane, neuron
KCNC2	Kv3.2	K+	plasma membrane, neuron
KCNC3	Kv3.3	K+	plasma membrane, neuron
KCNC4	Kv3.4	K+	plasma membrane, neuron
KCND1	Kv4.1	K+, repolarization
KCND2	Kv4.2	K+, repolarization
KCND3	Kv4.3	K+, repolarization
KCNE1	KCNE1	K+	basolateral
KCNE2	MiRP1	K+	basolateral
KCNE3	MiRP2	K+	KCNQ1-KCNE3 in basolateral of intestine
KCNE4	MiRP3	K+
KCNE5	KCNE5	K+
KCNF1	Kv5.1	K+	plasma membrane
KCNG1	Kv6.1	K+	plasma membrane
KCNG2	Kv6.2	K+	plasma membrane
KCNG3	Kv6.3	K+	plasma membrane
KCNG4	Kv6.4	K+	plasma membrane
KCNH1	Kv10.1	K+
KCNH2	Kv10.2	K+
KCNH3	Kv10.3	K+
KCNH4	Kv10.4	K+
KCNH5	Kv10.5	K+
KCNH6	Kv10.6	K+
KCNH7	Kv10.7	K+
KCNH8	Kv10.8	K+
KCNIP1	KChIP1	interact with Kv4
KCNIP2	KChIP2	interact with Kv4
KCNIP3	KChIP3	interact with Kv4
KCNIP4	KChIP4	interact with Kv4
KCNJ1	Kir1.1	K+	apical
KCNJ10	KCNJ10
KCNJ11	KCNJ11
KCNJ12	KCNJ12
KCNJ13	KCNJ13
KCNJ14	KCNJ14
KCNJ15	KCNJ15
KCNJ16	KCNJ16
KCNJ2	Kir2.1	K+	basolateral
KCNJ3	Kir3.1	K+
KCNJ4	Kir2.3	K+
KCNJ5	Kir3.4	K+
KCNJ6	Kir3.2	K+
KCNJ8	Kir6.1	K+
KCNJ9	Kir3.3
KCNK1	K2p1.1		apical
KCNK10	K2p10.1		apical
KCNK12	KCNK12		apical
KCNK13	KCNK13		apical
KCNK15	KCNK15		apical
KCNK16	KCNK16		apical
KCNK17	KCNK17		apical
KCNK18	KCNK18		apical
KCNK2	K2p2.1	leaks K+ out of the cell	apical
KCNK3	K2p3.1	acid-sensitive, outwardly rectifying K+ channel	apical
KCNK4	K2p4.1	TWIK-Related Arachidonic Acid-Stimulated K+ Channel	apical
KCNK5	K2p5.1	pH dependent K+	apical
KCNK6	K2p6.1		apical
KCNK7	K2p7.1		apical
KCNK9	K2p9.1		apical
KCNMA1	KCa1.1, α	K+ efflux	basolateral
KCNMB1	KCa1.1, β1	K+ efflux	basolateral
KCNMB2	KCa1.1, β2	K+ efflux	basolateral
KCNMB3	KCa1.1, β3	K+ efflux	basolateral
KCNMB4	KCa1.1, β4	K+ efflux	basolateral
KCNN1	KCa2.1	K+ efflux	basolateral
KCNN2	KCa2.2	K+ efflux	basolateral
KCNN3	KCa2.3	K+ efflux	basolateral
KCNN4	KCa3.1	K+ efflux	basolateral
KCNQ1	Kv7.1	K+	basolateral
KCNQ2	Kv7.2	K+	basolateral
KCNQ3	Kv7.3	K+
KCNQ4	Kv7.4	K+
KCNQ5	Kv7.5	K+
KCNRG	KCNRG
KCNS1	Kv9.1	K+
KCNS2	Kv9.2	K+
KCNS3	Kv9.3	K+
KCNT1	KCNT1	K+
KCNT2	Kna	K+
KCNU1	KCNU1	K+
KCNV1	Kv8.1
KCNV2	Kv8.2
MCOLN1	MCOLN1	Ca2+	intracellular
MCOLN2	MCOLN2	Ca2+	intracellular
MCOLN3	MCOLN3	Ca2+	plasma membrane, intracellular
NALCN	NALCN	Na+	plasma membrane
OTOP1	OTOP1	H+	apical
P2RX1	P2RX1	Ca2+, cation	apical, basolateral
P2RX2	P2RX2	Ca2+, cation	apical, basolateral
P2RX3	P2RX3	Ca2+, cation	apical, basolateral
P2RX4	P2RX4	Ca2+, cation	apical, basolateral
P2RX5	P2RX5	Ca2+, cation	apical, basolateral
P2RX6	P2RX6	Ca2+, cation	apical, basolateral
P2RX6P	P2RX6P	Ca2+, cation	apical, basolateral
P2RX7	P2RX7	Ca2+, cation	apical, basolateral
PACC1	PACC1	Cl-	plasma membrane
PIEZO1	PIEZO1	Na+, Ca2+	plasma membrane, apical
PIEZO2	PIEZO2	Na+, Ca2+	plasma membrane, apical
PKD1	PKD1	sensor part	apical
PKD2	PKD2	Ca2+	apical
PKD2L1	PKD2L1		apical
PKD2L2	PKD2L2
RYR1	RYR1	Ca2+ releasing	intracellular
RYR2	RYR2	Ca2+ releasing	intracellular
RYR3	RYR3	Ca2+ releasing	intracellular
SCN10A	Nav1.8	Na+	plasma membrane
SCN11A	Nav1.9	Na+	plasma membrane
SCN1A	Nav1.1	Na+	plasma membrane
SCN1B	SCN1B		plasma membrane
SCN2A	Nav1.2	Na+	plasma membrane
SCN2B	SCN2B		plasma membrane
SCN3A	Nav1.3	Na+	plasma membrane
SCN3B	SCN3B	Na+	plasma membrane
SCN4A	Nav1.4	Na+	plasma membrane
SCN4B	SCN4B	Na+	plasma membrane
SCN5A	Nav1.5	Na+	plasma membrane
SCN7A	Nav2.1	Na+	plasma membrane
SCN8A	Nav1.6	Na+	plasma membrane
SCN9A	Nav1.7	Na+	plasma membrane
SCNN1A	ENaCα	Na+	apical
SCNN1B	ENaCβ	Na+	apical
SCNN1D	ENaCδ	Na+	apical
SCNN1G	ENaCγ	Na+	apical
SLC12A1	NKCC2	Na+, K+, Cl-	apical
SLC12A2	NKCC1	Na+, K+, Cl-	basolateral
SLC15A1	PEPT1	H+, peptide	apical
SLC15A2	PEPT2	H+, peptide	apical
SLC15A3	PEPT3		intracellular
SLC15A4	PEPT4		intracellular
SLC16A1	MCT1	Lactic acid, pyruvate	apical, basolateral
SLC16A10	MCT10	tryptophan, tyrosine, phenylalanine, and L-DOPA
SLC16A3	MCT4	Lactic acid, pyruvate	plasma membrane
SLC16A4	MCT5		plasma membrane
SLC16A5	MCT6
SLC16A7	MCT2		plasma membrane
SLC16A8	MCT3		basolateral
SLC16A9	MCT9		plasma membrane
SLC1A5	ASCT2	Na+, aa	apical
SLC26A1	SAT1	sulfate, oxalate, HCO3-	basolateral
SLC26A10	SLC26A10
SLC26A11	KBAT	Cl-	apical
SLC26A2	DTDST	SO42-, Cl-, OH-, oxalate	apical
SLC26A3	SLC26A3	Cl-, HCO3-	apical
SLC26A4	Pendrin	Cl-, HCO3-	apical
SLC26A5	Prestin	Cl-, HCO3-	basolateral
SLC26A6	DRA		apical
SLC26A7	SUT2	SO42-, Cl-, HCO3-, oxalate	basolateral
SLC26A8	SLC26A8	SO42-, Cl-, oxalate	plasma membrane
SLC26A9	SLC26A9	Cl-, HCO3-	apical
SLC2A1	GLUT1	glucose	plasma membrane
SLC2A10	GLUT10	glucose	plasma membrane
SLC2A11	GLUT11	sugars	plasma membrane
SLC2A12	GLUT12	glucose	plasma membrane
SLC2A13	SLC2A13	H+, myo-inositol	plasma membrane
SLC2A14	GLUT14	glucose, Fructose	plasma membrane
SLC2A2	GLUT2	Na+, glucose	apical, basolateral
SLC2A3	GLUT3	glucose	plasma membrane
SLC2A4	GLUT4	glucose	plasma membrane
SLC2A5	GLUT5	fructose	plasma membrane
SLC2A6	GLUT6	Hexose	plasma membrane
SLC2A7	GLUT7	sugars	plasma membrane
SLC2A8	GLUT8	glucose, fructose	plasma membrane
SLC2A9	GLUT9		plasma membrane
SLC36A1	PAT1	H+, neutral aa	apical
SLC36A4	PAT4	aa
SLC38A1	NAT2	Na+, aa	basolateral
SLC38A2	SNAT2	Na+, neutral aa	basolateral
SLC38A3	SNAT3	Na+, neutral aa	basolateral
SLC38A4	NAT3	Na+, neutral aa	basolateral
SLC38A5	SNAT5	Na+, neutral aa
SLC46A1	HCP1	H+, folate (Vitamin B9)	apical
SLC46A2	SLC46A2
SLC46A3	FKSG16		plasma membrane, intracellular
SLC4A1	AE1	Cl-, HCO3-	basolateral
SLC4A10	NBCE	Na+, HCO3-	apical
SLC4A11	NaBC	Na+, B(OH)4-, OH-	basolateral
SLC4A1AP	SLC4A1AP
SLC4A2	AE2	Cl-, HCO3-	basolateral
SLC4A3	AE3	Cl-, HCO3-	basolateral
SLC4A4	NBC1	Na+, HCO3-	basolateral
SLC4A5	NBC2	Na+, HCO3-	apical
SLC4A7	NBC3	Na+, HCO3-	basolateral, apical
SLC4A8	NDCBE	Na+, HCO3-, Cl-	apical
SLC4A9	AE4	Cl-, HCO3-	basolateral
SLC5A1	SGLT1	Na+, glucose	apical
SLC5A2	SGLT2		apical
SLC6A14	SLC6A14	aa	apical
SLC6A6	SLC6A6	taurine	apical, basolateral
SLC6A9	GLYT1	glycine	cell membrane
SLC7A1	SLC7A1	cationic amino acids	cell membrane
SLC7A10	SLC7A10
SLC7A2	SLC7A2	cationic amino acids
SLC7A5	SLC7A5	neutral amino acids	cell membrane, intracellular
SLC7A6	SLC7A6		basolateral
SLC7A7	SLC7A7	cationic & neutral amino acids	basolateral
SLC7A8	SLC7A8		basolateral, intracellular
SLC7A9	BAT1	cystine, neutral
SLC9A1	NHE1	Na+, H+	basolateral
SLC9A2	NHE2	Na+, H+	apical
SLC9A3	NHE3	Na+, H+	apical
SLC9A3R1	SLC9A3R1
SLC9A3R2	SLC9A3R2
SLC9A4	NHE4	Na+, H+	basolateral
SLC9A5	NHE5	Na+, H+	cell membrane
SLC9A6	NHE6	Na+, H+	intracellular
SLC9A7	NHE7	Na+, H+	intracellular
SLC9A7P1	SLC9A7P1
SLC9A8	NHE8	Na+, H+	apical
SLC9A9	NHE9	Na+, H+	intracellular
SLC9A9-AS1	SLC9A9-AS1
SLC9B1	NHA1	Na+, H+
SLC9B2	NHA2	Na+, H+	intracellular
SLC9C1	NHE10	Na+, H+
SLC9C2	NHE11	Na+, H+
TPCN1	TPC1	Na+, Ca2+	apical
TPCN2	TPC2	Na+, Ca2+	intracellular
TRPA1	TRPA1	Na+, Ca2+	plasma membrane
TRPC1	TRP1	Na+, Ca2+	apical, basolateral
TRPC2	TRP2	Na+, Ca2+
TRPC3	TRP3	Na+, Ca2+	apical
TRPC4	TRP4	Na+, Ca2+	apical
TRPC5	TRP5	Ca2+	apical
TRPC6	TRP6	Ca2+	apical
TRPC7	TRP7	Na+, Ca2+	plasma membrane, intracellular
TRPM1	TRPM1	Na+, Ca2+	plasma membrane, intracellular
TRPM2	TRPM2	Na+, Ca2+	basolateral
TRPM3	TRPM3	Ca2+	plasma membrane
TRPM4	TRPM4	Na+, K+	apical
TRPM5	TRPM5	Na+	apical
TRPM6	TRPM6	Ca2+, Mg2+	apical
TRPM7	TRPM7	Na+, Ca2+	apical, basolateral
TRPM8	TRPM8	Na+, K+, Ca2+	apical
TRPV1	TRPV1	Na+, Ca2+	plasma membrane
TRPV2	TRPV2	Na+, Ca2+	apical
TRPV3	TRPV3	Na+, Ca2+
TRPV4	TRPV4	Ca2+	plasma membrane, intracellular
TRPV5	ECaC1	Ca2+	apical
TRPV6	ECaC2	Ca2+	apical
VDAC1	VDAC1	Citrate, succinate, glutamate, pyruvate, glucose, Mg2+, Ca2+ in MT	mitochondria
VDAC2	VDAC2	MT metabolites, Ca2+	mitochondria
VDAC3	VDAC3	MT metabolites	mitochondria
WNK1	WNK1	regulates cation-Cl- cotransporters
ZACN	ZACN	Na+, K+

## Sheet: host defense
Host defense gene set
This list is the combination of available GO terms (GO0002227, GO0019730, GO0042742, GO0050832, GO0051607) for both human and pig from AmiGO 2 database.					AmiGO database
Gene	Name	GO_term	Organism
RNASE3	Eosinophil cationic protein	GO:0002227	human
H2BC12	Histone H2B type 1-K	GO:0002227	human
H2BC10	Histone H2B type 1-C/E/F/G/I	GO:0002227	human
H2BC21	Histone H2B type 2-E	GO:0002227	human
DEFA3	Neutrophil defensin 3	GO:0002227	human
DEFA1	Neutrophil defensin 1	GO:0002227	human
CAMP	Cathelicidin antimicrobial peptide	GO:0002227	human
DEFA4	Neutrophil defensin 4	GO:0002227	human
DEFA6	Defensin-6	GO:0002227	human
DEFA5	Defensin-5	GO:0002227	human
H2BS1	Histone H2B type F-S	GO:0002227	human
PLA2G1B	Phospholipase A2	GO:0002227	human
NOS2	Nitric oxide synthase, inducible	GO:0002227	human
H2BC11	Histone H2B type 1-J	GO:0002227	human
PGLYRP4	Peptidoglycan recognition protein 4	GO:0061844	human
KRT6A	Keratin, type II cytoskeletal 6A	GO:0061844	human
PRTN3	Myeloblastin	GO:0019730	human
FAM3A	Protein FAM3A	GO:0019732	human
DEFB4A	Beta-defensin 4A	GO:0019730	human
REG1B	Lithostathine-1-beta	GO:0061844	human
SEMG2	Semenogelin-2	GO:0019731	human
PLA2G6	85/88 kDa calcium-independent phospholipase A2	GO:0019731	human
SPAG11A	Sperm-associated antigen 11A	GO:0061844	human
DCD	Dermcidin	GO:0019730	human
CXCL3	C-X-C motif chemokine 3	GO:0061844	human
MUC7	Mucin-7	GO:0061844	human
PLA2G2A	Phospholipase A2, membrane associated	GO:0019730	human
BPIFA2	BPI fold-containing family A member 2	GO:0019730	human
EPPIN	Eppin	GO:0019730	human
PRSS2	Trypsin-2	GO:0019730	human
CXCL5	C-X-C motif chemokine 5	GO:0061844	human
KLK3	Prostate-specific antigen	GO:0002778	human
SPINK5	Serine protease inhibitor Kazal-type 5	GO:0002787	human
LCN2	Neutrophil gelatinase-associated lipocalin	GO:0019730	human
S100A7	Protein S100-A7	GO:0019730	human
PF4V1	Platelet factor 4 variant	GO:0061844	human
REG3A	Regenerating islet-derived protein 3-alpha	GO:0019730	human
RPS19	40S ribosomal protein S19	GO:0061844	human
HMGN2	Non-histone chromosomal protein HMG-17	GO:0061844	human
CXCL1	Growth-regulated alpha protein	GO:0061844	human
DEFB118	Beta-defensin 118	GO:0061844	human
WFDC5	WAP four-disulfide core domain protein 5	GO:0019731	human
SEMG1	Semenogelin-1	GO:0019730	human
DEFB103A	Beta-defensin 103	GO:0019730	human
CLU	Clusterin	GO:0019730	human
CST9L	Cystatin-9-like	GO:0019730	human
S100A8	Protein S100-A8	GO:0019730	human
PGLYRP3	Peptidoglycan recognition protein 3	GO:0019730	human
PRSS3	Trypsin-3	GO:0019730	human
PDZD11	PDZ domain-containing protein 11	GO:0019730	human
HLA-E	HLA class I histocompatibility antigen, alpha chain E	GO:0019731	human
ACOD1	Cis-aconitate decarboxylase	GO:0002760	human
IGHA2	Immunoglobulin heavy constant alpha 2	GO:0019731	human
S100A12	Protein S100-A12	GO:0061844	human
S100A9	Protein S100-A9	GO:0019730	human
WFDC12	WAP four-disulfide core domain protein 12	GO:0019731	human
CXCL6	C-X-C motif chemokine 6	GO:0061844	human
CCL13	C-C motif chemokine 13	GO:0061844	human
IGKV3-20	Immunoglobulin kappa variable 3-20	GO:0019731	human
CTSG	Cathepsin G	GO:0019730	human
BPIFB2	BPI fold-containing family B member 2	GO:0019730	human
JCHAIN	Immunoglobulin J chain	GO:0019731	human
RARRES2	Retinoic acid receptor responder protein 2	GO:0019732	human
ITLN1	Intelectin-1	GO:0019730	human
IGHM	Immunoglobulin heavy constant mu	GO:0019731	human
IGHA1	Immunoglobulin heavy constant alpha 1	GO:0019731	human
WFDC13	WAP four-disulfide core domain protein 13	GO:0019731	human
WFDC10B	Protein WFDC10B	GO:0019731	human
WFDC3	WAP four-disulfide core domain protein 3	GO:0019731	human
HLA-A	HLA class I histocompatibility antigen, A alpha chain	GO:0019731	human
DEFB126	Beta-defensin 126	GO:0061844	human
IL36RN	Interleukin-36 receptor antagonist protein	GO:0019732	human
HTN3	Histatin-3	GO:0019730	human
HTN1	Histatin-1	GO:0019730	human
ATP7A	Copper-transporting ATPase 1	GO:0019730	human
RNASE2	Non-secretory ribonuclease	GO:0043152	human
REG1A	Lithostathine-1-alpha	GO:0061844	human
RNASE7	Ribonuclease 7	GO:0019730	human
CST9LP1	Putative cystatin-9-like protein CST9LP1	GO:0019730	human
CST9	Cystatin-9	GO:0019730	human
GBP6	Guanylate-binding protein 6	GO:0042742	human
ANXA3	Annexin A3	GO:0042742	human
IGLC2	Immunoglobulin lambda constant 2	GO:0042742	human
DEFB130A	Beta-defensin 130A	GO:0042742	human
DEFB130B	Beta-defensin 130B	GO:0042742	human
NLRP3	NACHT, LRR and PYD domains-containing protein 3	GO:0050830	human
MPEG1	Macrophage-expressed gene 1 protein	GO:0042742	human
PLAC8	Placenta-specific gene 8 protein	GO:0042742	human
IGHV3OR16-9	Immunoglobulin heavy variable 3/OR16-9 (non-functional)	GO:0042742	human
TREM2	Triggering receptor expressed on myeloid cells 2	GO:0042742	human
VGF	Neurosecretory protein VGF	GO:0042742	human
NR1H4	Bile acid receptor	GO:0042742	human
CRP	C-reactive protein	GO:0050830	human
FCN2	Ficolin-2	GO:0050829	human
LYST	Lysosomal-trafficking regulator	GO:0042742	human
DEFB107A	Beta-defensin 107	GO:0050829	human
DEFB104A	Beta-defensin 104	GO:0050829	human
DEFB134	Beta-defensin 134	GO:0042742	human
SYT11	Synaptotagmin-11	GO:1900424	human
IGLL5	Immunoglobulin lambda-like polypeptide 5	GO:0042742	human
CD4	T-cell surface glycoprotein CD4	GO:0050829	human
IGHV1-69	Immunoglobulin heavy variable 1-69	GO:0042742	human
IGHV2-70D	Immunoglobulin heavy variable 2-70D	GO:0042742	human
IGHV3-66	Immunoglobulin heavy variable 3-66	GO:0042742	human
IGHV4-61	Immunoglobulin heavy variable 4-61	GO:0042742	human
IGHV1-58	Immunoglobulin heavy variable 1-58	GO:0042742	human
IGHV5-51	Immunoglobulin heavy variable 5-51	GO:0042742	human
IGHV3-38	Immunoglobulin heavy variable 3-38 (non-functional) (Fragment)	GO:0042742	human
IGHV3-35	Immunoglobulin heavy variable 3-35 (non-functional) (Fragment)	GO:0042742	human
IGHV4-28	Immunoglobulin heavy variable 4-28	GO:0042742	human
IGHV1-24	Immunoglobulin heavy variable 1-24	GO:0042742	human
IGHV3-20	Immunoglobulin heavy variable 3-20	GO:0042742	human
IGHV1-18	Immunoglobulin heavy variable 1-18	GO:0042742	human
IGHV3-16	Immunoglobulin heavy variable 3-16 (non-functional) (Fragment)	GO:0042742	human
IGHV1-3	Immunoglobulin heavy variable 1-3	GO:0042742	human
IL23R	Interleukin-23 receptor	GO:0050829	human
TLR6	Toll-like receptor 6	GO:0042742	human
NAIP	Baculoviral IAP repeat-containing protein 1	GO:0042742	human
CD160	CD160 antigen	GO:0050829	human
TRBC2	T cell receptor beta constant 2	GO:0042742	human
TUSC2	Tumor suppressor candidate 2	GO:0070945	human
DEFB105A	Beta-defensin 105	GO:0042742	human
OPTN	Optineurin	GO:0050829	human
DEFB131A	Beta-defensin 131A	GO:0042742	human
HP	Haptoglobin	GO:0042742	human
CFP	Properdin	GO:0042742	human
IRGM	Immunity-related GTPase family M protein	GO:0042742	human
IGHV4-30-4	Immunoglobulin heavy variable 4-30-4	GO:0042742	human
IGHV3-43D	Immunoglobulin heavy variable 3-43D	GO:0042742	human
IGHV3-30-5	Immunoglobulin heavy variable 3-30-5	GO:0042742	human
IGHV3-30-3	Immunoglobulin heavy variable 3-30-3	GO:0042742	human
IGHV1-8	Immunoglobulin heavy variable 1-8	GO:0042742	human
SHC1	SHC-transforming protein 1	GO:0042742	human
SIRT2	NAD-dependent protein deacetylase sirtuin-2	GO:1900425	human
RNASE8	Ribonuclease 8	GO:0050829	human
MR1	Major histocompatibility complex class I-related gene protein	GO:0050829	human
PYCARD	Apoptosis-associated speck-like protein containing a CARD	GO:0050829	human
PRB3	Basic salivary proline-rich protein 3	GO:0050829	human
TLR2	Toll-like receptor 2	GO:0050830	human
GBP4	Guanylate-binding protein 4	GO:0050830	human
S4R3C0	Uncharacterized protein (Fragment)	GO:0042742	human
GRN	Progranulin	GO:1900426	human
SPN	Leukosialin	GO:0042742	human
CCL20	C-C motif chemokine 20	GO:0042742	human
IGHV2-70	Immunoglobulin heavy variable 2-70	GO:0042742	human
IGKC	Immunoglobulin kappa constant	GO:0042742	human
TRBC1	T cell receptor beta constant 1	GO:0042742	human
LCE3C	Late cornified envelope protein 3C	GO:0050829	human
GBP7	Guanylate-binding protein 7	GO:0050830	human
PPP1R11	E3 ubiquitin-protein ligase PPP1R11	GO:0050830	human
STATH	Statherin	GO:0042742	human
LACRT	Extracellular glycoprotein lacritin	GO:0042742	human
SLAMF8	SLAM family member 8	GO:0042742	human
NOD1	Nucleotide-binding oligomerization domain-containing protein 1	GO:0042742	human
IGLC7	Immunoglobulin lambda constant 7	GO:0042742	human
URS0000338542_9606	Homo sapiens (human) hsa-miR-155-5p	GO:0042742	human
emilin2_human	EMILIN-2 complex	GO:1900426	human
emilin1_human	EMILIN-1 complex	GO:1900426	human
SIGLEC16	Sialic acid-binding Ig-like lectin 16	GO:1900426	human
IGHV1OR21-1	Immunoglobulin heavy variable 1/OR21-1 (non-functional) (Fragment)	GO:0042742	human
NLRP1	NACHT, LRR and PYD domains-containing protein 1	GO:0042742	human
NLRP10	NACHT, LRR and PYD domains-containing protein 10	GO:0050829	human
IGHV3-15	Immunoglobulin heavy variable 3-15	GO:0042742	human
IGHV7-81	Immunoglobulin heavy variable 7-81 (non-functional) (Fragment)	GO:0042742	human
IGHV3-43	Immunoglobulin heavy variable 3-43	GO:0042742	human
ZG16	Zymogen granule membrane protein 16	GO:0050830	human
MICA	MHC class I polypeptide-related sequence A	GO:0042742	human
PRG2	Bone marrow proteoglycan	GO:0042742	human
RAG2	V(D)J recombination-activating protein 2	GO:0042742	human
UNC13B	Protein unc-13 homolog B	GO:1900426	human
FPR2	N-formyl peptide receptor 2	GO:0042742	human
ACP5	Tartrate-resistant acid phosphatase type 5	GO:0050830	human
IGHV4-30-2	Immunoglobulin heavy variable 4-30-2	GO:0042742	human
IGHV3-49	Immunoglobulin heavy variable 3-49	GO:0042742	human
IGHV1-45	Immunoglobulin heavy variable 1-45	GO:0042742	human
DEFB132	Beta-defensin 132	GO:0050829	human
IGHG4	Immunoglobulin heavy constant gamma 4	GO:0042742	human
IGHG3	Immunoglobulin heavy constant gamma 3	GO:0042742	human
IGHG2	Immunoglobulin heavy constant gamma 2	GO:0042742	human
IGHE	Immunoglobulin heavy constant epsilon	GO:0042742	human
IGHV4-59	Immunoglobulin heavy variable 4-59	GO:0042742	human
IGHV4-39	Immunoglobulin heavy variable 4-39	GO:0042742	human
IGHV2-5	Immunoglobulin heavy variable 2-5	GO:0042742	human
TRAV27	T cell receptor alpha variable 27	GO:0050830	human
IL6R	Interleukin-6 receptor subunit alpha	GO:0050829	human
IGHV1OR15-9	Immunoglobulin heavy variable 1/OR15-9 (non-functional) (Fragment)	GO:0042742	human
IGHV2OR16-5	Immunoglobulin heavy variable 2/OR16-5 (non-functional) (Fragment)	GO:0042742	human
IGHV3-72	Immunoglobulin heavy variable 3-72	GO:0042742	human
IGHV3-74	Immunoglobulin heavy variable 3-74	GO:0042742	human
A0A087WW49	Uncharacterized protein (Fragment)	GO:0042742	human
IGHV3-64	Immunoglobulin heavy variable 3-64	GO:0042742	human
A0A0J9YWU9	Uncharacterized protein (Fragment)	GO:0042742	human
TIRAP	Toll/interleukin-1 receptor domain-containing adapter protein	GO:0050830	human
LCE3B	Late cornified envelope protein 3B	GO:0050829	human
LCE3A	Late cornified envelope protein 3A	GO:0050829	human
IGHV4-4	Immunoglobulin heavy variable 4-4	GO:0042742	human
IGHV5-10-1	Immunoglobulin heavy variable 5-10-1	GO:0042742	human
A0A0J9YY99	Uncharacterized protein (Fragment)	GO:0042742	human
IGHV3-64D	Immunoglobulin heavy variable 3-64D	GO:0042742	human
IGLC6	Immunoglobulin lambda constant 6	GO:0042742	human
IGHV3-9	Immunoglobulin heavy variable 3-9	GO:0042742	human
IGHV3-7	Immunoglobulin heavy variable 3-7	GO:0042742	human
DEFB119	Beta-defensin 119	GO:0050829	human
IGHV3-33	Immunoglobulin heavy variable 3-33	GO:0042742	human
IGHV3-30	Immunoglobulin heavy variable 3-30	GO:0042742	human
IGHV3-53	Immunoglobulin heavy variable 3-53	GO:0042742	human
IGHV3-13	Immunoglobulin heavy variable 3-13	GO:0042742	human
IGHV3-23	Immunoglobulin heavy variable 3-23	GO:0042742	human
IGHV3-48	Immunoglobulin heavy variable 3-48	GO:0042742	human
IGHV3-11	Immunoglobulin heavy variable 3-11	GO:0042742	human
IGHV1-46	Immunoglobulin heavy variable 1-46	GO:0042742	human
IGHV6-1	Immunoglobulin heavy variable 6-1	GO:0042742	human
IGHV3-21	Immunoglobulin heavy variable 3-21	GO:0042742	human
IGHV2-26	Immunoglobulin heavy variable 2-26	GO:0042742	human
IGHV3-73	Immunoglobulin heavy variable 3-73	GO:0042742	human
IGHV7-4-1	Immunoglobulin heavy variable 7-4-1	GO:0042742	human
A0A0J9YW62	Uncharacterized protein (Fragment)	GO:0042742	human
IGHV1-2	Immunoglobulin heavy variable 1-2	GO:0042742	human
EPX	Eosinophil peroxidase	GO:0042742	human
TNFRSF14	Tumor necrosis factor receptor superfamily member 14	GO:0050830	human
CLEC4D	C-type lectin domain family 4 member D	GO:0042742	human
MBL2	Mannose-binding protein C	GO:0042742	human
DEFB106A	Beta-defensin 106	GO:0050829	human
LYZL2	Lysozyme-like protein 2	GO:0050829	human
SELP	P-selectin	GO:0050829	human
IGHV1-69D	Immunoglobulin heavy variable 1-69D	GO:0042742	human
IGHV4-34	Immunoglobulin heavy variable 4-34	GO:0042742	human
STAB2	Stabilin-2	GO:0042742	human
IGHV3OR16-8	Immunoglobulin heavy variable 3/OR16-8 (non-functional) (Fragment)	GO:0042742	human
IGHV3OR16-10	Immunoglobulin heavy variable 3/OR16-10 (non-functional) (Fragment)	GO:0042742	human
IGHV3OR16-13	Immunoglobulin heavy variable 3/OR16-13 (non-functional) (Fragment)	GO:0042742	human
IGHV3OR15-7	Immunoglobulin heavy variable 3/OR15-7 (pseudogene) (Fragment)	GO:0042742	human
IGHV1OR15-1	Immunoglobulin heavy variable 1/OR15-1 (non-functional) (Fragment)	GO:0042742	human
IGHV3OR16-12	Immunoglobulin heavy variable 3/OR16-12 (non-functional) (Fragment)	GO:0042742	human
IGHV4OR15-8	Immunoglobulin heavy variable 4/OR15-8 (non-functional) (Fragment)	GO:0042742	human
IGHG1	Immunoglobulin heavy constant gamma 1	GO:0042742	human
DEFB108A	Putative beta-defensin 108A	GO:0042742	human
IGHV1-69-2	Immunoglobulin heavy variable 1-69-2	GO:0042742	human
IGLC1	Immunoglobulin lambda constant 1	GO:0042742	human
LYZL1	Lysozyme-like protein 1	GO:0050830	human
GPR15L	Protein GPR15L	GO:0050830	human
IGHV4-31	Immunoglobulin heavy variable 4-31	GO:0042742	human
IGHV4-38-2	Immunoglobulin heavy variable 4-38-2	GO:0042742	human
IGLC3	Immunoglobulin lambda constant 3	GO:0042742	human
FOXP1	Forkhead box protein P1	GO:1900424	human
IGLL1	Immunoglobulin lambda-like polypeptide 1	GO:0042742	human
SEH1L	Nucleoporin SEH1	GO:0050830	human
DEFB108B	Beta-defensin 108B	GO:0042742	human
DEFB109B	Putative beta-defensin 109B	GO:0042742	human
DEFB135	Beta-defensin 135	GO:0042742	human
DEFB129	Beta-defensin 129	GO:0042742	human
DEFB131B	Beta-defensin 131B	GO:0042742	human
URS00000B7E30_9606	Homo sapiens (human) hsa-miR-223-3p	GO:0042742	human
URS0000605E00_9606	Homo sapiens (human) hsa-miR-181b-5p	GO:1900425	human
URS000026261D_9606	Homo sapiens (human) hsa-miR-140-5p	GO:0042742	human
CD36	Platelet glycoprotein 4	GO:0050830	human
PLA2G5	Calcium-dependent phospholipase A2	GO:1905036	human
IL17A	Interleukin-17A	GO:0050832	human
IL17RC	Interleukin-17 receptor C	GO:0050832	human
IL17RA	Interleukin-17 receptor A	GO:0050832	human
ARG1	Arginase-1	GO:0070965	human
COTL1	Coactosin-like protein	GO:0050832	human
JAGN1	Protein jagunal homolog 1	GO:0050832	human
CLEC6A	C-type lectin domain family 6 member A	GO:0050832	human
DDX21	Nucleolar RNA helicase 2	GO:0051607	human
DHX9	ATP-dependent RNA helicase A	GO:0050691	human
ZCCHC3	Zinc finger CCHC domain-containing protein 3	GO:0051607	human
ZDHHC11	Probable palmitoyltransferase ZDHHC11	GO:0002230	human
TRIM52	E3 ubiquitin-protein ligase TRIM52	GO:0051607	human
DDX41	Probable ATP-dependent RNA helicase DDX41	GO:0051607	human
ABCE1	ATP-binding cassette sub-family E member 1	GO:0051607	human
IFIT1B	Interferon-induced protein with tetratricopeptide repeats 1B	GO:0051607	human
TRAF3	TNF receptor-associated factor 3	GO:0050688	human
PLSCR1	Phospholipid scramblase 1	GO:0051607	human
POLR3E	DNA-directed RNA polymerase III subunit RPC5	GO:0051607	human
POLR3B	DNA-directed RNA polymerase III subunit RPC2	GO:0051607	human
IFITM2	Interferon-induced transmembrane protein 2	GO:0051607	human
H0Y858	Uncharacterized protein (Fragment)	GO:0051607	human
FAM111A	Protein FAM111A	GO:0051607	human
PML	Protein PML	GO:0051607	human
SLFN13	Schlafen family member 13	GO:0051607	human
DNAJC3	DnaJ homolog subfamily C member 3	GO:0051607	human
APOBEC3G	DNA dC->dU-editing enzyme APOBEC-3G	GO:0002230	human
IL21	Interleukin-21	GO:0051607	human
APOBEC3F	DNA dC->dU-editing enzyme APOBEC-3F	GO:0002230	human
DDX1	ATP-dependent RNA helicase DDX1	GO:0051607	human
PMAIP1	Phorbol-12-myristate-13-acetate-induced protein 1	GO:0051607	human
IFIT1	Interferon-induced protein with tetratricopeptide repeats 1	GO:0050688	human
IFI6	Interferon alpha-inducible protein 6	GO:0051607	human
APOBEC3H	DNA dC->dU-editing enzyme APOBEC-3H	GO:0051607	human
PPM1B	Protein phosphatase 1B	GO:0050687	human
IL12RB1	Interleukin-12 receptor subunit beta-1	GO:0002230	human
IL33	Interleukin-33	GO:0051607	human
RTP4	Receptor-transporting protein 4	GO:0051607	human
BCL2	Apoptosis regulator Bcl-2	GO:0051607	human
FCN3	Ficolin-3	GO:0051607	human
LILRB1	Leukocyte immunoglobulin-like receptor subfamily B member 1	GO:0002230	human
AGBL4	Cytosolic carboxypeptidase 6	GO:0051607	human
DHX36	ATP-dependent DNA/RNA helicase DHX36	GO:0051607	human
USP17L2	Ubiquitin carboxyl-terminal hydrolase 17	GO:0050691	human
IFI16	Gamma-interferon-inducible protein 16	GO:0051607	human
NT5C3A	Cytosolic 5'-nucleotidase 3A	GO:0051607	human
CNOT7	CCR4-NOT transcription complex subunit 7	GO:0051607	human
IFNA8	Interferon alpha-8	GO:0051607	human
DDX60	Probable ATP-dependent RNA helicase DDX60	GO:0051607	human
HTRA1	Serine protease HTRA1	GO:0050687	human
TRAF3IP1	TRAF3-interacting protein 1	GO:0050687	human
IFNA2	Interferon alpha-2	GO:0051607	human
IFNA10	Interferon alpha-10	GO:0051607	human
IFNA21	Interferon alpha-21	GO:0051607	human
IFNA5	Interferon alpha-5	GO:0051607	human
IFNA17	Interferon alpha-17	GO:0051607	human
IFNB1	Interferon beta	GO:0051607	human
CRCP	DNA-directed RNA polymerase III subunit RPC9	GO:0051607	human
TSPAN6	Tetraspanin-6	GO:0039532	human
EXOC1	Exocyst complex component 1	GO:0051607	human
ABCF3	ATP-binding cassette sub-family F member 3	GO:0051607	human
TRIM56	E3 ubiquitin-protein ligase TRIM56	GO:0051607	human
EIF2AK2	Interferon-induced, double-stranded RNA-activated protein kinase	GO:0051607	human
IFNL2	Interferon lambda-2	GO:0051607	human
IFNL3	Interferon lambda-3	GO:0051607	human
OAS3	2'-5'-oligoadenylate synthase 3	GO:0051607	human
PCBP2	Poly(rC)-binding protein 2	GO:0050687	human
ZMYND11	Zinc finger MYND domain-containing protein 11	GO:0051607	human
IFNL4	Interferon lambda-4	GO:0051607	human
BIRC2	Baculoviral IAP repeat-containing protein 2	GO:0039535	human
BIRC3	Baculoviral IAP repeat-containing protein 3	GO:0039535	human
PUM2	Pumilio homolog 2	GO:1900246	human
UNC93B1	Protein unc-93 homolog B1	GO:0051607	human
POLR3C	DNA-directed RNA polymerase III subunit RPC3	GO:0051607	human
ZNF175	Zinc finger protein 175	GO:0051607	human
atg5-atg12_human	ATG5-ATG12 complex	GO:0050687	human
alt-cbc_human	Alternative nuclear cap-binding complex	GO:0051607	human
sting_human-1	Sting complex	GO:0051607	human
APOBEC3C	DNA dC->dU-editing enzyme APOBEC-3C	GO:0051607	human
HYAL2	Hyaluronidase-2	GO:0051607	human
POLR3F	DNA-directed RNA polymerase III subunit RPC6	GO:0051607	human
AIM2	Interferon-inducible protein AIM2	GO:0002230	human
POLR3A	DNA-directed RNA polymerase III subunit RPC1	GO:0051607	human
TRIM15	Tripartite motif-containing protein 15	GO:1900246	human
TRIM5	Tripartite motif-containing protein 5	GO:0051607	human
TRIM25	E3 ubiquitin/ISG15 ligase TRIM25	GO:0039529	human
IFNA16	Interferon alpha-16	GO:0051607	human
IFNA4	Interferon alpha-4	GO:0051607	human
IFNA6	Interferon alpha-6	GO:0051607	human
IFNW1	Interferon omega-1	GO:0051607	human
EIF2AK4	eIF-2-alpha kinase GCN2	GO:0002230	human
IRF9	Interferon regulatory factor 9	GO:0051607	human
MICB	MHC class I polypeptide-related sequence B	GO:0050689	human
IFI27	Interferon alpha-inducible protein 27, mitochondrial	GO:0051607	human
IL10RB	Interleukin-10 receptor subunit beta	GO:0051607	human
IRF2	Interferon regulatory factor 2	GO:0051607	human
IFNK	Interferon kappa	GO:0051607	human
BCL2L1	Bcl-2-like protein 1	GO:0051607	human
ILF3	Interleukin enhancer-binding factor 3	GO:0051607	human
AIMP1	Aminoacyl tRNA synthase complex-interacting multifunctional protein 1	GO:0051607	human
POLR3G	DNA-directed RNA polymerase III subunit RPC7	GO:0051607	human
FLNA	Filamin-A	GO:0051607	human
TNFAIP3	Tumor necrosis factor alpha-induced protein 3	GO:0050691	human
ADARB1	Double-stranded RNA-specific editase 1	GO:0051607	human
ADAR	Double-stranded RNA-specific adenosine deaminase	GO:0051607	human
PDE12	2',5'-phosphodiesterase 12	GO:0051607	human
TRIM34	Tripartite motif-containing protein 34	GO:0051607	human
C9JQL5	Putative dispanin subfamily A member 2d	GO:0051607	human
ZC3HAV1	Zinc finger CCCH-type antiviral protein 1	GO:0051607	human
NLRP9	NACHT, LRR and PYD domains-containing protein 9	GO:0051607	human
DDX17	Probable ATP-dependent RNA helicase DDX17	GO:0051607	human
C1QBP	Complement component 1 Q subcomponent-binding protein, mitochondrial	GO:0039534	human
RNASE1	Ribonuclease pancreatic	GO:0051607	human
APOBEC3A	DNA dC->dU-editing enzyme APOBEC-3A	GO:0051607	human
IL2RA	Interleukin-2 receptor subunit alpha	GO:0050687	human
IL1B	Interleukin-1 beta	GO:0050691	human
IFNA14	Interferon alpha-14	GO:0051607	human
IFNA7	Interferon alpha-7	GO:0051607	human
IFI44L	Interferon-induced protein 44-like	GO:0051607	human
IFNAR2	Interferon alpha/beta receptor 2	GO:0051607	human
IFNLR1	Interferon lambda receptor 1	GO:0050691	human
IFNL1	Interferon lambda-1	GO:0051607	human
SETD2	Histone-lysine N-methyltransferase SETD2	GO:0051607	human
NLRC5	Protein NLRC5	GO:0051607	human
APOBEC1	C->U-editing enzyme APOBEC-1	GO:0051607	human
ELMOD2	ELMO domain-containing protein 2	GO:0050688	human
UFD1	Ubiquitin recognition factor in ER-associated degradation protein 1	GO:0039536	human
TRIM22	E3 ubiquitin-protein ligase TRIM22	GO:0051607	human
ITCH	E3 ubiquitin-protein ligase Itchy homolog	GO:0050687	human
RELA	Transcription factor p65	GO:0051607	human
AGBL5	Cytosolic carboxypeptidase-like protein 5	GO:0051607	human
APOBEC3D	DNA dC->dU-editing enzyme APOBEC-3D	GO:0051607	human
CD207	C-type lectin domain family 4 member K	GO:0051607	human
POLR3K	DNA-directed RNA polymerase III subunit RPC10	GO:0051607	human
GBP3	Guanylate-binding protein 3	GO:0051607	human
RNF125	E3 ubiquitin-protein ligase RNF125	GO:0039536	human
POLR3H	DNA-directed RNA polymerase III subunit RPC8	GO:0051607	human
IRF1	Interferon regulatory factor 1	GO:0051607	human
LSM14A	Protein LSM14 homolog A	GO:0039529	human
POLR3D	DNA-directed RNA polymerase III subunit RPC4	GO:0051607	human
TRIM11	E3 ubiquitin-protein ligase TRIM11	GO:0051607	human
URS0000316FA5_9606	Homo sapiens (human) hsa-miR-26b-5p	GO:0050687	human
IL4	Interleukin-4	GO:0002227	pig
APOA4	Apolipoprotein A-IV	GO:0002227	pig
A0A287A7G8	Histone H2B	GO:0002227	pig
LTF	Lactotransferrin	GO:0002227	pig
HIST2H2BE	Histone H2B	GO:0002227	pig
RPL39	Uncharacterized protein	GO:0002227	pig
DEFB1	Beta-defensin 1	GO:0002227	pig
BPIFB1	Long palate lung and nasal epithelium protein 1	GO:0002227	pig
SPAG11B	Sperm-associated antigen 11A isoform X1	GO:0061844	pig
A0A286ZXF4	Uncharacterized protein	GO:0019731	pig
A0A286ZVW6	Uncharacterized protein	GO:0061844	pig
CXCL2	C-X-C motif chemokine	GO:0061844	pig
PPBP	Platelet basic protein	GO:0061844	pig
KLK5	Uncharacterized protein	GO:0002803	pig
LOC100516302	Cystatin-9-like	GO:0019730	pig
GALP	Galanin-like peptide	GO:0061844	pig
F1SC88	Uncharacterized protein	GO:0019731	pig
A0A287B396	Uncharacterized protein	GO:0019731	pig
WFDC10AL	WAP four-disulfide core domain protein 10A	GO:0019731	pig
A0A287AKL9	WAP four-disulfide core domain protein 15B	GO:0019731	pig
LOC110258651	Uncharacterized protein	GO:0061844	pig
LOC100512873	Antileukoproteinase	GO:0019731	pig
A0A287AWM1	Uncharacterized protein	GO:0061844	pig
NPG5	Protegrin-5	GO:0061844	pig
NPG4	Protegrin-4	GO:0061844	pig
PMAP36	Antibacterial peptide PMAP-36	GO:0061844	pig
PMAP23	Antibacterial peptide PMAP-23	GO:0061844	pig
KLK7	Uncharacterized protein	GO:0002803	pig
PI3	Uncharacterized protein	GO:0019731	pig
WFDC2	WAP four-disulfide core domain protein 2	GO:0019731	pig
SPAG11	Uncharacterized protein	GO:0061844	pig
WFDC11	Uncharacterized protein	GO:0019731	pig
CXCL13	C-X-C motif chemokine	GO:0061844	pig
SLPI	Antileukoproteinase	GO:0019731	pig
PPGRP-S	Uncharacterized protein	GO:0061844	pig
DEFB127	Beta-defensin	GO:0061844	pig
COLEC11	C-type lectin domain-containing protein	GO:0019730	pig
FGA	Fibrinogen C-terminal domain-containing protein	GO:0043152	pig
FGB	Fibrinogen beta chain	GO:0043152	pig
GAPDH	Glyceraldehyde-3-phosphate dehydrogenase	GO:0061844	pig
SFTPD	C-type lectin domain-containing protein	GO:0043152	pig
PGC	Peptidase A1 domain-containing protein	GO:0002803	pig
BPIFA1	BPI fold-containing family A member 1	GO:0019731	pig
SPON2	Spondin domain-containing protein	GO:0043152	pig
PPP2R3C	EF-hand_13 domain-containing protein	GO:0002759	pig
PGLYRP1	Peptidoglycan-recognition protein	GO:0061844	pig
ELANE	Peptidase S1 domain-containing protein	GO:0002812	pig
ROMO1	Reactive oxygen species modulator 1	GO:0061844	pig
RPL30	Ribosomal_L7Ae domain-containing protein	GO:0061844	pig
HRG	Uncharacterized protein	GO:0061844	pig
BCL3	ANK_REP_REGION domain-containing protein	GO:0019730	pig
F2	Prothrombin	GO:0061844	pig
AZU1	Azurocidin	GO:0019730	pig
A0A287B8V2	Uncharacterized protein	GO:0019731	pig
WFDC10A	Uncharacterized protein	GO:0019731	pig
LOC100739507	Uncharacterized protein	GO:0019731	pig
WFDC9	Uncharacterized protein	GO:0019731	pig
CXCL14	Uncharacterized protein	GO:0061844	pig
P22952	Alveolar macrophage chemotactic factor 2	GO:0061844	pig
CXCL8	Interleukin-8	GO:0061844	pig
REG3G	Uncharacterized protein	GO:0061844	pig
CXCL10	C-X-C motif chemokine	GO:0061844	pig
CXCL9	C-X-C motif chemokine	GO:0061844	pig
P51524	Prophenin and tritrpticin precursor (Fragment)	GO:0061844	pig
WAP	Whey acidic protein	GO:0019731	pig
LOC100624628	Uncharacterized protein	GO:0061844	pig
PF4	Platelet factor 4	GO:0061844	pig
NPG3	Protegrin-3	GO:0061844	pig
NPG2	Protegrin-2	GO:0061844	pig
NPG1	Protegrin-1	GO:0061844	pig
CXCL11	C-X-C motif chemokine	GO:0061844	pig
PR39	Antibacterial protein PR-39	GO:0061844	pig
P51525	Prophenin-2	GO:0061844	pig
NKL	Antimicrobial peptide NK-lysin (Fragment)	GO:0061844	pig
P15175	Cathelin	GO:0061844	pig
P16225	Sodium/potassium ATPase inhibitor SPAI-2	GO:0019731	pig
PTP	Lithostathine (Fragment)	GO:0061844	pig
Q29126	Protein WAP-3	GO:0019731	pig
Q29125	Elafin	GO:0019731	pig
LYZ	Lysozyme	GO:0050829	pig
PGLYRP2	N-acetylmuramoyl-L-alanine amidase	GO:0050830	pig
A0A287BPL5	Uncharacterized protein	GO:0042742	pig
CHGA	Chromogranin-A (Fragment)	GO:0042742	pig
A0A286ZYZ6	Uncharacterized protein	GO:0042742	pig
A0A286ZXN4	Uncharacterized protein	GO:0042742	pig
A0A286ZWN6	Uncharacterized protein	GO:0042742	pig
A0A286ZWM8	Uncharacterized protein	GO:0042742	pig
A0A286ZNS0	Uncharacterized protein	GO:0042742	pig
A0A286ZML3	Uncharacterized protein	GO:0042742	pig
LOC102165484	Uncharacterized protein	GO:0042742	pig
A0A286ZV86	Uncharacterized protein	GO:0042742	pig
A0A286ZV80	Uncharacterized protein	GO:0042742	pig
LYG2	Lysozyme g-like protein	GO:0050830	pig
A0A286ZJ38	Uncharacterized protein	GO:0042742	pig
A0A286ZIM4	Uncharacterized protein	GO:0042742	pig
A0A286ZIM1	Uncharacterized protein	GO:0042742	pig
P01846	Ig lambda chain C region	GO:0042742	pig
GBP2	Uncharacterized protein	GO:0050830	pig
LYZL6	Uncharacterized protein	GO:0050830	pig
LPO	Lactoperoxidase isoform 1 preproprotein	GO:0042742	pig
GSDMB	Gasdermin-B isoform 3	GO:0042742	pig
SPACA3	Uncharacterized protein	GO:0050830	pig
NLRC4	NLR family CARD domain containing 4	GO:0042742	pig
TRDC	Uncharacterized protein	GO:0042742	pig
LBP	Lipopolysaccharide-binding protein	GO:0050829	pig
A0A287B626	Uncharacterized protein	GO:0042742	pig
A0A287ATC1	Uncharacterized protein	GO:0042742	pig
A0A287B2F5	Uncharacterized protein	GO:0042742	pig
A0A287AQ45	Uncharacterized protein	GO:0042742	pig
A0A287AP10	Uncharacterized protein	GO:0042742	pig
A0A287ACY6	Uncharacterized protein	GO:0042742	pig
A0A287B4I9	Uncharacterized protein	GO:0042742	pig
A0A287ARD6	Uncharacterized protein	GO:0042742	pig
A0A287B2M5	Uncharacterized protein	GO:0042742	pig
A0A287ALH1	Uncharacterized protein	GO:0042742	pig
A0A287B0L7	Uncharacterized protein	GO:0042742	pig
IGHD	Immunoglobulin heavy constant delta	GO:0042742	pig
A0A287AXC8	Uncharacterized protein	GO:0042742	pig
GSDMC	Uncharacterized protein	GO:0042742	pig
A0A287BC47	Uncharacterized protein	GO:0042742	pig
A0A287BAG6	Uncharacterized protein	GO:0042742	pig
A0A287AYR7	Beta-defensin 109-like	GO:0042742	pig
BPI	Bactericidal permeability-increasing protein	GO:0050829	pig
HAMP	Hepcidin	GO:0042742	pig
A0A287BK39	Uncharacterized protein	GO:0042742	pig
A0A287BIH2	Uncharacterized protein	GO:0042742	pig
A0A287BKY4	Uncharacterized protein	GO:0042742	pig
A0A287BDB1	Uncharacterized protein	GO:0042742	pig
A0A287A8V0	Uncharacterized protein	GO:0042742	pig
A0A287A923	Uncharacterized protein	GO:0042742	pig
A0A287A6T3	Uncharacterized protein	GO:0042742	pig
ERH	Enhancer of rudimentary homolog	GO:0042742	pig
ANKRD17	ANK_REP_REGION domain-containing protein	GO:0042742	pig
ADGRB1	Adhesion G protein-coupled receptor B1	GO:0050829	pig
MYD88	Myeloid differentiation primary response protein MyD88	GO:0009682	pig
RAB14	Ras-related protein Rab-14	GO:0042742	pig
DROSHA	Drosha ribonuclease III	GO:0050829	pig
A0A287BL72	Beta-defensin	GO:0042742	pig
EPHA2	EPH receptor A2	GO:0050830	pig
LEAP2	Liver-expressed antimicrobial peptide 2	GO:0042742	pig
LTA	Lymphotoxin-alpha	GO:0050830	pig
DMBT1	Deleted in malignant brain tumors 1 protein	GO:0050829	pig
CLEC4E	C-type lectin domain-containing protein	GO:0042742	pig
MAVS	Mitochondrial antiviral signaling protein	GO:0042742	pig
KLRK1	C-type lectin domain-containing protein	GO:0050830	pig
HAVCR2	Hepatitis A virus cellular receptor 2	GO:0050830	pig
F2RL1	G_PROTEIN_RECEP_F1_2 domain-containing protein	GO:0070963	pig
DEFB121	Beta-defensin	GO:0042742	pig
DEFB136	Defensin beta 136	GO:0042742	pig
DEFB128	Beta-defensin	GO:0050829	pig
TNF	Tumor necrosis factor	GO:0050830	pig
SLC11A1	Natural resistance-associated macrophage protein 1	GO:0050829	pig
FCGR1A	Uncharacterized protein	GO:0042742	pig
P2RX7	P2X purinoceptor	GO:0050830	pig
COCH	Cochlin	GO:0042742	pig
RNASE6	Ribonuclease K3	GO:0042742	pig
ISG15	Ubiquitin-like modifier	GO:0042742	pig
F6Q3U4	Beta-defensin	GO:0042742	pig
FGR	Tyrosine-protein kinase	GO:0050830	pig
LOC106506206	Beta-defensin	GO:0042742	pig
RBPJ	Recombination signal binding protein for immunoglobulin kappa J region	GO:0042742	pig
IL12B	Interleukin-12 subunit beta	GO:0050829	pig
MAPKBP1	Mitogen-activated protein kinase binding protein 1	GO:1900425	pig
CARD9	CARD domain-containing protein	GO:0050830	pig
CEBPE	CCAAT/enhancer-binding protein	GO:0042742	pig
TNFRSF1A	Tumor necrosis factor receptor superfamily member 1A	GO:0042742	pig
GNLY	Saposin B-type domain-containing protein	GO:0042742	pig
NOD2	Nucleotide-binding oligomerization domain-containing protein 2 isoform X1	GO:0042742	pig
HMGB2	High mobility group protein B2	GO:0050829	pig
RAB1A	Ras-related protein Rab-1A	GO:0042742	pig
CYBA	Cytochrome b-245 light chain	GO:1900426	pig
COLEC12	C-type lectin domain-containing protein	GO:0042742	pig
TNFSF8	TNF_2 domain-containing protein	GO:0050830	pig
DEFB110	Beta-defensin	GO:0042742	pig
TLR5	TIR domain-containing protein	GO:0042742	pig
SSC5D	Scavenger receptor cysteine rich family member with 5 domains	GO:0050829	pig
IL10	Interleukin-10	GO:0042742	pig
IL12A	Interleukin-12 subunit alpha	GO:0050830	pig
SYK	Tyrosine-protein kinase SYK	GO:0042742	pig
ASC	Apoptosis-associated speck-like protein containing a CARD	GO:0050829	pig
NOTCH2	Neurogenic locus notch homolog protein 2 isoform 1 preproprotein	GO:0042742	pig
A0A287AS55	Beta-defensin	GO:0042742	pig
DEFB123	Beta-defensin	GO:0042742	pig
SERPINE1	SERPIN domain-containing protein	GO:0050829	pig
IL23A	Interleukin-23 subunit alpha	GO:0050829	pig
RIPK2	Receptor-interacting serine/threonine-protein kinase 2	GO:0050830	pig
CEBPB	CCAAT/enhancer-binding protein	GO:0042742	pig
DEFB124	Beta-defensin	GO:0042742	pig
STAB1	Stabilin 1	GO:0042742	pig
DEFB116	Beta-defensin	GO:0042742	pig
DEFB115	Beta-defensin	GO:0042742	pig
DEFB125	Beta-defensin	GO:0042742	pig
F1S7I1	Beta-defensin	GO:0042742	pig
A0A287AJ42	Beta-defensin	GO:0042742	pig
IFNE	Interferon epsilon	GO:0042742	pig
TMF1	TMF_TATA_bd domain-containing protein	GO:0042742	pig
GSDMD	Gasdermin-D	GO:0050829	pig
DEFB114	Beta-defensin	GO:0050829	pig
DEFB113	Beta-defensin	GO:0042742	pig
GPRL15	Protein GPR15L	GO:0050830	pig
RAG-2	RAG2_PHD domain-containing protein	GO:0042742	pig
ADAMTS5	Peptidase M12B domain-containing protein	GO:0042742	pig
PRKD1	Serine/threonine-protein kinase	GO:0050829	pig
IRF8	IRF tryptophan pentad repeat domain-containing protein	GO:0042742	pig
S100A14	S_100 domain-containing protein	GO:0042742	pig
ADAM17	Disintegrin and metalloproteinase domain-containing protein 17	GO:0050830	pig
ARG2	Arginase	GO:1900425	pig
C5AR1	G_PROTEIN_RECEP_F1_2 domain-containing protein	GO:0050830	pig
IL22RA1	Fibronectin type-III domain-containing protein	GO:0050829	pig
IL27RA	Uncharacterized protein	GO:0050830	pig
A0A287ATK8	Beta-defensin	GO:0042742	pig
DEFB133	Beta-defensin	GO:0042742	pig
PRKCD	Protein kinase C	GO:0042742	pig
DEFB112	Beta-defensin	GO:0042742	pig
TBK1	Protein kinase domain-containing protein	GO:0050830	pig
CLEC4D_tv1	C-type lectin domain-containing protein	GO:0042742	pig
A0A287AL57	Uncharacterized protein	GO:0042742	pig
CST11	Cystatin 11	GO:0050829	pig
I3LLT3	Uncharacterized protein	GO:0050830	pig
F1STC5	Uncharacterized protein	GO:0042742	pig
LYZL4	Uncharacterized protein	GO:0050830	pig
TLR4	Toll-like receptor 4	GO:0050829	pig
A0A287BB38	Uncharacterized protein	GO:0042742	pig
A0A286ZSX6	Uncharacterized protein	GO:0042742	pig
A0A286ZVT2	Uncharacterized protein	GO:0042742	pig
F1RWE4	Uncharacterized protein	GO:0050830	pig
LOC100157086	Beta-defensin	GO:0050829	pig
LOC100523213	Uncharacterized protein	GO:0042742	pig
FCER1G	High affinity immunoglobulin epsilon receptor subunit gamma	GO:0042742	pig
MPO	Uncharacterized protein	GO:0042742	pig
A0A0A0MY58	Uncharacterized protein	GO:0042742	pig
A0A287A195	Uncharacterized protein	GO:0042742	pig
A0A287A4M7	Uncharacterized protein	GO:0042742	pig
LOC100523310	Uncharacterized protein	GO:0050830	pig
LOC404703	Beta-defensin 103 isoform X1	GO:0042742	pig
A0A287A013	Uncharacterized protein	GO:0042742	pig
GBP1	Uncharacterized protein	GO:0050830	pig
LYG1	Uncharacterized protein	GO:0050830	pig
A0A287A1Y3	Uncharacterized protein	GO:0042742	pig
GSDMA	Uncharacterized protein	GO:0042742	pig
LYPD8	Ly6/PLAUR domain-containing protein 8 preproprotein	GO:0050829	pig
SPACA5	Sperm acrosome associated 5	GO:0050829	pig
LALBA	Alpha-lactalbumin	GO:0050830	pig
P12069	Lysozyme C-3	GO:0050830	pig
P12068	Lysozyme C-2	GO:0050829	pig
P12067	Lysozyme C-1	GO:0050830	pig
ISG20	Uncharacterized protein	GO:0051607	pig
Isg20	Interferon-stimulated gene 20 kDa protein	GO:0051607	pig
GPATCH3	Uncharacterized protein	GO:0039536	pig
LOC100626247	Interferon-induced transmembrane protein 1	GO:0051607	pig
RNASEL	2-5A-dependent ribonuclease	GO:0051607	pig
OAS2	Uncharacterized protein	GO:0051607	pig
AICDA	Single-stranded DNA cytosine deaminase isoform 1	GO:0051607	pig
LOC102161030	Uncharacterized protein	GO:0051607	pig
BST2	Uncharacterized protein	GO:0051607	pig
SLFN11	Uncharacterized protein	GO:0051607	pig
SKP2	F-box domain-containing protein	GO:0051607	pig
A0A5G2QZT5	Uncharacterized protein	GO:0051607	pig
MMP12	ZnMc domain-containing protein	GO:0050691	pig
SEC14L1	SEC14 like lipid binding 1	GO:0039536	pig
FADD	FAS-associated death domain protein	GO:0051607	pig
IFN-DELTA-6	Uncharacterized protein	GO:0051607	pig
IRF5	IRF tryptophan pentad repeat domain-containing protein	GO:0051607	pig
IL28B	Uncharacterized protein	GO:0051607	pig
DDX58	Antiviral innate immune response receptor RIG-I	GO:0002230	pig
IFN-kappa	Interferon-kappa	GO:0051607	pig
IFN-delta-9	Interferon-delta-9	GO:0051607	pig
IFN-delta-5	Interferon-delta-5	GO:0051607	pig
IFN-alphaomega	Interferon-alphaomega	GO:0051607	pig
IFN-alpha-9	Interferon-alpha-9	GO:0051607	pig
IFN-alpha-4	Interferon-alpha-4	GO:0051607	pig
TRAF3_tv1	TNF receptor-associated factor	GO:0050688	pig
CGAS	Cyclic GMP-AMP synthase	GO:0002230	pig
UNC13D	Unc-13 homolog D	GO:0051607	pig
G3BP1	G3BP stress granule assembly factor 1	GO:0051607	pig
IFN-omega-4	Interferon-omega-4	GO:0051607	pig
IFNG	Interferon gamma	GO:0051607	pig
IRF7	IRF tryptophan pentad repeat domain-containing protein	GO:0051607	pig
OPRK1	Opioid receptor kappa 1	GO:0051607	pig
MX2	Interferon-induced GTP-binding protein Mx2	GO:0051607	pig
PoIFN-alpha II-3	Interferon-omega-7	GO:0051607	pig
BNIP3	BCL2 interacting protein 3	GO:0051607	pig
TREX1	Exonuclease domain-containing protein	GO:0051607	pig
ILRUN	N_BRCA1_IG domain-containing protein	GO:0050687	pig
STING1	Stimulator of interferon genes protein	GO:0051607	pig
ABCC9	ATP binding cassette subfamily C member 9	GO:0051607	pig
PUM1	Pumilio RNA binding family member 1	GO:1900246	pig
DDIT4	Uncharacterized protein	GO:0051607	pig
IFN-omega-5	Interferon omega 7	GO:0051607	pig
RNF135	E3 ubiquitin-protein ligase RNF135 isoform 1	GO:0039529	pig
TKFC	Triokinase/FMN cyclase	GO:0039534	pig
MX1	Interferon-induced GTP-binding protein Mx1	GO:0051607	pig
PRF1	Perforin 1	GO:0051607	pig
RNF216	E3 ubiquitin-protein ligase RNF216 isoform X1	GO:0050691	pig
NCBP3	Nuclear cap binding subunit 3	GO:0051607	pig
TMEM173	Transmembrane protein 173	GO:0002230	pig
TARBP2	RISC-loading complex subunit TARBP2	GO:0050689	pig
PTPRC	Protein tyrosine phosphatase receptor type C	GO:0051607	pig
SERINC5	Serine incorporator 5	GO:0051607	pig
DHX58	DExH-box helicase 58	GO:0039534	pig
P49879	Interferon alpha-1	GO:0051607	pig
BECN1	Beclin-1	GO:0051607	pig
OAS1	2'-5'-oligoadenylate synthase 1	GO:0051607	pig
STAT1	Signal transducer and activator of transcription 1	GO:0051607	pig
TICAM2	TIR domain-containing protein	GO:0051607	pig
EXOSC5	Exosome component 5	GO:0051607	pig
FGL2	Fibrinogen C-terminal domain-containing protein	GO:0050687	pig
IL6	Interleukin-6	GO:0051607	pig
IFN-ALPHA-8	Uncharacterized protein	GO:0051607	pig
A0A287BCD2	Uncharacterized protein	GO:0051607	pig
IRF3	IRF tryptophan pentad repeat domain-containing protein	GO:0051607	pig
IFNA1	Uncharacterized protein	GO:0051607	pig
spI IFN	Interferon-delta-1	GO:0051607	pig
PoIFN-alpha II-4	Interferon omega-1	GO:0051607	pig
NPLOC4	MPN domain-containing protein	GO:0039536	pig
KCNJ8	ATP-sensitive inward rectifier potassium channel 8	GO:0051607	pig
NOP53	Ribosome biogenesis protein NOP53	GO:0039535	pig
IFN-ALPHA-15	Uncharacterized protein	GO:0051607	pig
NLRX1	NACHT domain-containing protein	GO:0039536	pig
RNF26	RING-type domain-containing protein	GO:0050687	pig
MOV10	AAA_12 domain-containing protein	GO:0051607	pig
SELENOK	Selenoprotein K	GO:0002230	pig
DTX3L	RING-type domain-containing protein	GO:0002230	pig
RIOK3	Serine/threonine-protein kinase RIO3	GO:0039534	pig
ZMPSTE24	CAAX prenyl protease	GO:0050688	pig
SHFL	Uncharacterized protein	GO:0051607	pig
TRAF3IP2	SEFIR domain-containing protein	GO:0002230	pig
TLR3	TIR domain-containing protein	GO:0051607	pig
IFIH1	Interferon induced with helicase C domain 1	GO:0039530	pig
IFN-delta-8	Interferon-delta-8	GO:0051607	pig
ZC3H12A	MCPIP1	GO:0002230	pig
ATG7	Ubiquitin-like modifier-activating enzyme ATG7	GO:0051607	pig
TSPAN32	Tetraspanin 32	GO:0050688	pig
STAT2	Signal transducer and activator of transcription 2	GO:0051607	pig
BNIP3L	BCL2 interacting protein 3 like	GO:0051607	pig
interferon-beta-1	Interferon beta	GO:0051607	pig
RSAD2	Radical S-adenosyl methionine domain-containing protein 2	GO:0051607	pig
PQBP1	WW domain-containing protein	GO:0002230	pig
PRPS2	TIR domain-containing protein	GO:0051607	pig
TRIM6	Tripartite motif containing 6	GO:0002230	pig
EXOSC4	Exosome complex component RRP41	GO:0051607	pig
MUL1	Mitochondrial E3 ubiquitin protein ligase 1	GO:0050689	pig
MAP3K14	Protein kinase domain-containing protein	GO:0051607	pig
ZDHHC1	Palmitoyltransferase	GO:0002230	pig
SIN3A	HDAC_interact domain-containing protein	GO:0002230	pig
IFN-omega-6	Interferon omega-1	GO:0051607	pig
TRIM38	E3 ubiquitin-protein ligase TRIM38 isoform X1	GO:0050687	pig
TICAM1	TIR domain-containing adapter molecule 1	GO:0051607	pig
TRIM44	B box-type domain-containing protein	GO:0002230	pig
GPAM	Glycerol-3-phosphate acyltransferase 1, mitochondrial	GO:0051607	pig
I3LV48	Uncharacterized protein	GO:0051607	pig
IL15	Interleukin	GO:0050691	pig
PARP9	Poly(ADP-ribose) polymerase family member 9	GO:0002230	pig
TTC4	TPR_REGION domain-containing protein	GO:0051607	pig
IL27	Interleukin-27 subunit alpha	GO:0002230	pig
IFN-OMEGA-2	Uncharacterized protein	GO:0051607	pig
SERINC3	Serine incorporator 3	GO:0051607	pig
USP15	Ubiquitin carboxyl-terminal hydrolase	GO:1900246	pig
APOBEC3B	Uncharacterized protein	GO:0051607	pig
SAMHD1	Deoxynucleoside triphosphate triphosphohydrolase SAMHD1	GO:0051607	pig
PTPN22	Uncharacterized protein	GO:0002230	pig
HERC5	Uncharacterized protein	GO:0050688	pig
IFIT3	Interferon-stimulated protein 60	GO:0051607	pig
IFIT5	Uncharacterized protein	GO:0051607	pig
IL29	Interferon lambda-1	GO:0051607	pig
OASL	2'-5'-oligoadenylate synthase-like protein isoform a	GO:0051607	pig
CD40	Tumor necrosis factor receptor superfamily member 5	GO:0051607	pig
IFIT2	Uncharacterized protein	GO:0051607	pig
TLR7	Toll like receptor 7	GO:0051607	pig
IFITM3	IFITM3	GO:0051607	pig
TLR8	Uncharacterized protein	GO:0051607	pig
IFITM1	Uncharacterized protein	GO:0051607	pig
LOC102161418	Uncharacterized protein	GO:0051607	pig
TLR9	Toll-like receptor 9	GO:0051607	pig
