# Supplementary material for: Cellular and molecular architecture of submucosal glands in wild-type and cystic fibrosis pigs
Source: Proc Natl Acad Sci U S A. 2022 Jan 19;119(4):e2119759119. doi: 10.1073/pnas.2119759119 (PMC8794846; doi:10.1073/pnas.2119759119)
Supplement: Supplementary File [file pnas.2119759119.sd05.xlsx]

## Sheet: Summary
Sub serous cell signature
Marker genes for subclusters of serous cells
Thresholds: Minimun FDR: 0.05, Minimum avg_logFC: 0.5
Ser1	Ser2	Cycling Ser	Ductal Ser
BPIFA1	CYP1B1	PCLAF	WFDC2
OBP2B	KLF6	BIRC5	LCN2
PIGR	NRIP1	SPC24	FMO2
AQP5	ACTG1	CCNB1	ANXA1
DMBT1	TIPARP	CDC20	LGALS3
LOC102158335	UBC	CDKN3	KRT19
BPIFB1	ARID5B	UBE2C	SCGN
FKBP11	KLF5	MAD2L1	ADIRF
CLDN10	TRIB1	TOP2A	CLU
RN5-8S	PRNP	STMN1	PGLYRP1
BPIFB5	RNF19B	TK1	TACSTD2
RN18S	IFRD1	HMGN2	SCGB3A1
TFF3	ATF3	H2AFZ	ALDH1A3
A2M	CEBPD	RRM2	S100A10
PHEROC	JUND	SMC2	KRT7
ZG16B	F3	DUT	CD9
	MAFF	HMGB1	S100A2
	LOC100513133	HMGN5	SLPI
	ERRFI1	PTTG1	CYR61
	NFIL3	PPIA	EMP1
	SOX4	PTMA	METTL7A
	CYR61	HMGN1	UBB
	INSIG1	LOC100512448	S100A6
	C2CD4B	TUBB	ANXA2
	TPM4	SMC4	TSPAN33
	ZFP36L1	RAN	SAT1
	MT2B	HMGB2	SLC16A11
	PDK4	RPA3	THBS1
	PAEP	ATP5G3	GNG5
	LOC100523870	SNRPG	CLDN4
		HNRNPA2B1	TPM1
		NUCKS1	CTGF
		LOC110261483	CALM2
		LOC100522725	S100A11
		SNRPD1	ARID5B
		PLP2	PPP1R15A
		HINT1	TAGLN
		ERH	RNASE4
		LSM5	MSLN
		SNRPF	LOC102157763
		LOC100625049	F3
		NUSAP1	DDAH2
		LOC100516295	PABPC1
		SNRPE.1	PEBP1
		MCM7	ALDOA
		CKS2	PDZK1IP1.1
		LOC100739163	PERP
		RANBP1	MUC5AC
		SRSF3	CIRBP
		SIVA1	CEBPD
		TUBA1B	LMNA
		TMSB10	DDX5
		PCNA	MAML2
		JPT1	DSTN
		HNRNPA1	TIMP3
		PTMS	RNF130
		TUBB4B	CXCL2
			RND3
			NFIB
			CNN3
			LOC100519934
			CXADR
			UBC
			SERTAD1
			ATF3
			SOX4
			EZR
			MAFF
			AHNAK
			CFI
			ELF3
			KLF6
			CCSER2
			MCL1
			CTNNB1
			PNRC1
			FOSB
			RHOB
			KLF5
			KRT23
			ZFP36L1
			TNFRSF12A
			GSN
			ERRFI1
			IFRD1
			SGMS2
			BTG1
			C3
			CEBPB
			LOC100513133
			BTG2
			MT2B
			JUN
			JUNB
			TXNIP
			DUSP1
			PAEP
			FOS

## Sheet: full_data
gene_name	p_val	avg_logFC	pct.1	pct.2	p_val_adj	sub cluster
BPIFA1	5.60896e-295	0.541315	0.997	0.971	1.09823e-290	Ser1
OBP2B	1.1159e-223	1.06518	0.939	0.65	2.18494e-219	Ser1
PIGR	3.35108e-215	0.64865	0.985	0.895	6.56141e-211	Ser1
AQP5	7.56636e-215	0.735833	0.98	0.861	1.48149e-210	Ser1
DMBT1	1.7547e-198	0.616058	0.996	0.96	3.43571e-194	Ser1
LOC102158335	9.71846e-173	0.968954	0.777	0.418	1.90287e-168	Ser1
BPIFB1	5.68653e-165	1.04314	0.944	0.749	1.11342e-160	Ser1
FKBP11	7.31124e-158	0.504712	0.969	0.88	1.43154e-153	Ser1
CLDN10	2.92028e-157	0.528251	0.952	0.801	5.71791e-153	Ser1
RN5-8S	2.38541e-152	0.864952	0.743	0.4	4.67063e-148	Ser1
BPIFB5	2.20934e-113	1.11702	0.559	0.261	4.32588e-109	Ser1
RN18S	4.27334e-101	0.881975	0.868	0.779	8.36719e-97	Ser1
TFF3	4.76384e-99	0.543027	0.971	0.879	9.3276e-95	Ser1
A2M	3.72713e-88	0.692983	0.72	0.508	7.29773e-84	Ser1
PHEROC	1.16007e-42	0.693871	0.596	0.41	2.27141e-38	Ser1
ZG16B	1.19072e-15	0.990275	0.239	0.152	2.33143e-11	Ser1
CYP1B1	0	1.13347	0.755	0.168	0	Ser2
KLF6	9.00923e-232	0.749217	0.875	0.385	1.76401e-227	Ser2
NRIP1	1.4709e-217	0.833546	0.808	0.343	2.88002e-213	Ser2
ACTG1	1.9881e-191	0.689421	0.997	0.974	3.89269e-187	Ser2
TIPARP	1.2879e-190	0.556238	0.848	0.383	2.5217e-186	Ser2
UBC	4.19684e-182	0.751031	0.99	0.824	8.21742e-178	Ser2
ARID5B	1.14797e-173	0.631905	0.806	0.39	2.24773e-169	Ser2
KLF5	1.55679e-171	0.703728	0.931	0.692	3.04819e-167	Ser2
TRIB1	1.81271e-169	0.587185	0.822	0.426	3.5493e-165	Ser2
PRNP	1.50096e-168	0.643004	0.753	0.363	2.93888e-164	Ser2
RNF19B	1.88949e-160	0.634886	0.77	0.388	3.69961e-156	Ser2
IFRD1	2.11426e-159	0.556385	0.898	0.568	4.13973e-155	Ser2
ATF3	5.37852e-156	0.707427	0.961	0.569	1.05311e-151	Ser2
CEBPD	8.93655e-156	0.772525	0.949	0.77	1.74978e-151	Ser2
JUND	5.33344e-155	0.714839	0.97	0.714	1.04429e-150	Ser2
F3	1.15365e-151	0.962131	0.848	0.507	2.25885e-147	Ser2
MAFF	3.79597e-147	0.521021	0.818	0.398	7.43251e-143	Ser2
LOC100513133	5.11653e-143	0.717488	0.863	0.539	1.00182e-138	Ser2
ERRFI1	8.36624e-142	0.508309	0.786	0.385	1.63811e-137	Ser2
NFIL3	1.07389e-136	0.504095	0.798	0.419	2.10267e-132	Ser2
SOX4	1.43233e-127	0.730868	0.952	0.772	2.8045e-123	Ser2
CYR61	4.80348e-126	0.56537	0.523	0.162	9.40521e-122	Ser2
INSIG1	2.13986e-116	0.523061	0.711	0.367	4.18985e-112	Ser2
C2CD4B	4.17027e-116	0.513168	0.667	0.302	8.1654e-112	Ser2
TPM4	3.21057e-107	0.542338	0.9	0.748	6.28629e-103	Ser2
ZFP36L1	1.91265e-103	0.56394	0.948	0.806	3.74497e-99	Ser2
MT2B	1.06345e-60	0.991043	0.62	0.385	2.08223e-56	Ser2
PDK4	1.80723e-57	0.608851	0.463	0.241	3.53855e-53	Ser2
PAEP	4.19778e-46	0.600345	0.499	0.272	8.21926e-42	Ser2
LOC100523870	7.86549e-37	0.537187	0.169	0.051	1.54006e-32	Ser2
PCLAF	0	0.928815	0.669	0.047	0	Cycling Ser
BIRC5	0	0.839031	0.775	0.066	0	Cycling Ser
SPC24	0	0.662931	0.73	0.05	0	Cycling Ser
CCNB1	0	0.616634	0.494	0.02	0	Cycling Ser
CDC20	0	0.516974	0.531	0.031	0	Cycling Ser
CDKN3	2.5437e-290	0.513294	0.584	0.047	4.98055e-286	Cycling Ser
UBE2C	1.88667e-266	0.92231	0.517	0.038	3.6941e-262	Cycling Ser
MAD2L1	1.42161e-260	0.571658	0.716	0.098	2.78351e-256	Cycling Ser
TOP2A	2.49279e-259	0.633488	0.455	0.027	4.88087e-255	Cycling Ser
STMN1	1.73675e-220	1.60907	0.972	0.389	3.40056e-216	Cycling Ser
TK1	2.5913e-193	0.998471	0.728	0.155	5.07377e-189	Cycling Ser
HMGN2	1.53155e-188	1.43609	1	0.857	2.99878e-184	Cycling Ser
H2AFZ	6.23199e-179	1.61639	0.994	0.789	1.22022e-174	Cycling Ser
RRM2	2.40747e-178	0.532084	0.48	0.057	4.71383e-174	Cycling Ser
SMC2	2.60195e-176	0.583913	0.669	0.133	5.09463e-172	Cycling Ser
DUT	1.70931e-171	1.04302	0.989	0.674	3.34682e-167	Cycling Ser
HMGB1	2.85542e-165	1.1731	1	0.892	5.5909e-161	Cycling Ser
HMGN5	1.23712e-161	0.503011	0.784	0.201	2.42228e-157	Cycling Ser
PTTG1	2.77112e-158	0.673681	0.691	0.161	5.42585e-154	Cycling Ser
PPIA	1.65626e-150	0.631633	1	0.988	3.24297e-146	Cycling Ser
PTMA	1.42363e-147	0.84345	1	0.983	2.78746e-143	Cycling Ser
HMGN1	2.95839e-132	0.825867	1	0.883	5.79253e-128	Cycling Ser
LOC100512448	6.51086e-131	0.828875	0.997	0.839	1.27483e-126	Cycling Ser
TUBB	1.66626e-127	1.15997	0.966	0.689	3.26253e-123	Cycling Ser
SMC4	1.73611e-127	0.761324	0.789	0.294	3.3993e-123	Cycling Ser
RAN	6.02104e-127	0.760291	0.994	0.902	1.17892e-122	Cycling Ser
HMGB2	1.31732e-126	1.42307	0.851	0.419	2.57932e-122	Cycling Ser
RPA3	1.71802e-126	0.648746	0.86	0.365	3.36389e-122	Cycling Ser
ATP5G3	4.34926e-122	0.613975	0.997	0.945	8.51586e-118	Cycling Ser
SNRPG	9.52279e-116	0.705977	0.992	0.809	1.86456e-111	Cycling Ser
HNRNPA2B1	1.86598e-115	0.690351	0.997	0.923	3.65358e-111	Cycling Ser
NUCKS1	7.43891e-114	0.841165	0.994	0.829	1.45654e-109	Cycling Ser
LOC110261483	8.80287e-114	1.48497	0.57	0.147	1.7236e-109	Cycling Ser
LOC100522725	9.17263e-110	0.524646	1	0.975	1.796e-105	Cycling Ser
SNRPD1	4.91995e-104	0.645153	0.955	0.642	9.63326e-100	Cycling Ser
PLP2	2.86718e-103	0.608451	0.978	0.707	5.61394e-99	Cycling Ser
HINT1	2.86388e-102	0.545523	0.994	0.93	5.60748e-98	Cycling Ser
ERH	8.38814e-94	0.593754	0.992	0.798	1.6424e-89	Cycling Ser
LSM5	1.87836e-90	0.566463	0.93	0.623	3.67782e-86	Cycling Ser
SNRPF	2.4187e-89	0.52142	0.958	0.646	4.73581e-85	Cycling Ser
LOC100625049	8.72138e-87	0.61636	0.888	0.506	1.70765e-82	Cycling Ser
NUSAP1	1.74554e-85	0.611095	0.626	0.224	3.41776e-81	Cycling Ser
LOC100516295	2.47005e-84	0.669099	0.846	0.448	4.83635e-80	Cycling Ser
SNRPE.1	1.5477e-83	0.518076	0.989	0.841	3.0304e-79	Cycling Ser
MCM7	1.24825e-79	0.509562	0.685	0.28	2.44408e-75	Cycling Ser
CKS2	1.55193e-79	0.855982	0.789	0.421	3.03868e-75	Cycling Ser
LOC100739163	6.44574e-71	0.508314	0.989	0.885	1.26208e-66	Cycling Ser
RANBP1	8.02866e-71	0.620496	0.868	0.556	1.57201e-66	Cycling Ser
SRSF3	2.06079e-70	0.502006	0.994	0.843	4.03503e-66	Cycling Ser
SIVA1	3.87612e-68	0.711114	0.896	0.692	7.58945e-64	Cycling Ser
TUBA1B	8.23324e-67	1.23529	0.927	0.797	1.61207e-62	Cycling Ser
TMSB10	3.91415e-66	0.582545	0.994	0.912	7.66391e-62	Cycling Ser
PCNA	1.5517e-65	0.841089	0.685	0.344	3.03823e-61	Cycling Ser
JPT1	3.26466e-63	0.538929	0.775	0.412	6.3922e-59	Cycling Ser
HNRNPA1	8.08138e-54	0.58343	0.994	0.86	1.58233e-49	Cycling Ser
PTMS	8.88566e-47	0.542504	0.801	0.521	1.73981e-42	Cycling Ser
TUBB4B	1.11871e-33	0.618476	0.812	0.623	2.19043e-29	Cycling Ser
WFDC2	0	2.73722	0.991	0.89	0	Ductal Ser
LCN2	0	2.01662	0.924	0.285	0	Ductal Ser
FMO2	0	0.831507	0.48	0.028	0	Ductal Ser
ANXA1	9.13055e-259	1.15276	0.518	0.069	1.78776e-254	Ductal Ser
LGALS3	9.30019e-256	0.959728	0.539	0.081	1.82098e-251	Ductal Ser
KRT19	2.19072e-255	1.70486	0.912	0.5	4.28944e-251	Ductal Ser
SCGN	9.26096e-250	0.686709	0.267	0.005	1.8133e-245	Ductal Ser
ADIRF	1.80799e-221	1.36434	0.589	0.115	3.54005e-217	Ductal Ser
CLU	1.18414e-219	1.62726	0.885	0.495	2.31856e-215	Ductal Ser
PGLYRP1	8.71911e-209	1.38298	0.985	0.987	1.7072e-204	Ductal Ser
TACSTD2	4.90362e-193	1.31098	0.843	0.484	9.6013e-189	Ductal Ser
SCGB3A1	3.88967e-187	2.13741	0.568	0.14	7.61598e-183	Ductal Ser
ALDH1A3	2.52745e-172	1.18236	0.835	0.493	4.94875e-168	Ductal Ser
S100A10	7.78866e-163	0.928436	0.935	0.842	1.52502e-158	Ductal Ser
KRT7	4.4314e-158	1.26602	0.807	0.512	8.67667e-154	Ductal Ser
CD9	1.31765e-155	0.79366	0.988	0.961	2.57995e-151	Ductal Ser
S100A2	6.32769e-154	1.37667	0.719	0.314	1.23896e-149	Ductal Ser
SLPI	1.52957e-142	1.67681	0.171	0.005	2.9949e-138	Ductal Ser
CYR611	7.02632e-141	1.03402	0.566	0.171	1.37575e-136	Ductal Ser
EMP1	1.84567e-140	0.552937	0.375	0.068	3.61382e-136	Ductal Ser
METTL7A	3.23488e-137	0.895998	0.832	0.586	6.33389e-133	Ductal Ser
UBB	1.6471e-121	0.690778	0.994	0.984	3.22502e-117	Ductal Ser
S100A6	6.37446e-118	1.49386	0.736	0.396	1.24812e-113	Ductal Ser
ANXA2	9.1246e-115	0.758906	0.934	0.887	1.7866e-110	Ductal Ser
TSPAN33	3.34843e-112	0.753455	0.829	0.695	6.55622e-108	Ductal Ser
SAT1	9.81908e-111	0.928455	0.899	0.794	1.92258e-106	Ductal Ser
SLC16A11	4.43357e-109	0.740619	0.86	0.717	8.68092e-105	Ductal Ser
THBS1	4.48427e-107	1.18383	0.693	0.38	8.78021e-103	Ductal Ser
GNG5	2.71634e-106	0.600816	0.914	0.867	5.31859e-102	Ductal Ser
CLDN4	3.13987e-106	1.00477	0.914	0.85	6.14787e-102	Ductal Ser
TPM1	1.58044e-104	0.987686	0.861	0.693	3.09451e-100	Ductal Ser
CTGF	4.07682e-104	0.643403	0.24	0.033	7.98241e-100	Ductal Ser
CALM2	2.49424e-103	0.54099	0.986	0.979	4.88373e-99	Ductal Ser
S100A11	1.16344e-102	0.748801	0.878	0.741	2.27801e-98	Ductal Ser
ARID5B1	7.45448e-99	0.98955	0.716	0.42	1.45959e-94	Ductal Ser
PPP1R15A	2.53142e-94	0.830733	0.758	0.498	4.95653e-90	Ductal Ser
TAGLN	6.73142e-93	0.618572	0.181	0.019	1.31801e-88	Ductal Ser
RNASE4	1.14171e-91	0.653543	0.773	0.546	2.23547e-87	Ductal Ser
MSLN	9.42751e-91	0.730668	0.595	0.301	1.84591e-86	Ductal Ser
LOC102157763	2.34954e-90	1.51055	0.724	0.437	4.6004e-86	Ductal Ser
F31	4.28827e-90	0.996974	0.795	0.529	8.39643e-86	Ductal Ser
DDAH2	1.43972e-89	0.623908	0.764	0.565	2.81897e-85	Ductal Ser
PABPC1	1.57394e-84	0.521046	0.979	0.973	3.08178e-80	Ductal Ser
PEBP1	2.43712e-82	0.537452	0.921	0.897	4.77188e-78	Ductal Ser
ALDOA	2.94764e-82	0.548987	0.959	0.955	5.77147e-78	Ductal Ser
PDZK1IP1.1	1.4709e-78	0.518618	0.582	0.309	2.88001e-74	Ductal Ser
PERP	3.6234e-78	0.64999	0.749	0.58	7.09463e-74	Ductal Ser
MUC5AC	2.65625e-77	0.782359	0.405	0.143	5.20093e-73	Ductal Ser
CIRBP	9.51528e-76	0.670767	0.846	0.732	1.86309e-71	Ductal Ser
CEBPD1	1.07476e-73	0.958738	0.863	0.79	2.10438e-69	Ductal Ser
LMNA	8.21932e-73	0.685228	0.739	0.534	1.60934e-68	Ductal Ser
DDX5	1.31079e-72	0.601603	0.909	0.874	2.56652e-68	Ductal Ser
MAML2	6.764e-72	0.543109	0.644	0.402	1.32439e-67	Ductal Ser
DSTN	9.09828e-72	0.561588	0.891	0.869	1.78144e-67	Ductal Ser
TIMP3	1.90876e-71	0.557318	0.485	0.222	3.73735e-67	Ductal Ser
RNF130	2.72844e-71	0.52873	0.863	0.841	5.34228e-67	Ductal Ser
CXCL2	7.4592e-71	1.17622	0.48	0.199	1.46051e-66	Ductal Ser
RND3	2.39176e-70	0.622316	0.663	0.428	4.68307e-66	Ductal Ser
NFIB	9.23515e-68	0.532585	0.872	0.853	1.80824e-63	Ductal Ser
CNN3	1.61761e-67	0.556252	0.684	0.495	3.16728e-63	Ductal Ser
LOC100519934	6.85684e-67	0.713315	0.822	0.701	1.34257e-62	Ductal Ser
CXADR	4.13635e-66	0.514733	0.704	0.546	8.09897e-62	Ductal Ser
UBC1	1.19705e-65	0.695771	0.917	0.841	2.34382e-61	Ductal Ser
SERTAD1	7.32145e-64	0.607768	0.718	0.531	1.43354e-59	Ductal Ser
ATF31	1.62392e-63	0.936741	0.823	0.604	3.17964e-59	Ductal Ser
SOX41	2.06208e-63	0.628847	0.879	0.79	4.03755e-59	Ductal Ser
EZR	9.61757e-63	0.557021	0.802	0.749	1.88312e-58	Ductal Ser
MAFF1	1.50711e-62	0.596726	0.672	0.436	2.95091e-58	Ductal Ser
AHNAK	1.06271e-61	0.561946	0.548	0.294	2.08079e-57	Ductal Ser
CFI	1.33217e-57	0.584219	0.73	0.6	2.60839e-53	Ductal Ser
ELF3	2.51443e-57	0.613845	0.808	0.698	4.92325e-53	Ductal Ser
KLF61	5.40157e-56	0.54138	0.666	0.434	1.05763e-51	Ductal Ser
CCSER2	1.84403e-55	0.543557	0.557	0.349	3.61061e-51	Ductal Ser
MCL1	3.12747e-55	0.555244	0.789	0.666	6.12359e-51	Ductal Ser
CTNNB1	1.61678e-54	0.521615	0.736	0.645	3.16566e-50	Ductal Ser
PNRC1	1.77105e-53	0.624905	0.822	0.769	3.46771e-49	Ductal Ser
FOSB	8.49767e-51	0.701549	0.701	0.494	1.66384e-46	Ductal Ser
RHOB	5.07464e-50	0.631247	0.776	0.7	9.93614e-46	Ductal Ser
KLF51	9.92098e-50	0.553298	0.793	0.721	1.94253e-45	Ductal Ser
KRT23	2.35283e-49	0.663216	0.589	0.419	4.60684e-45	Ductal Ser
ZFP36L11	1.46859e-48	0.52798	0.878	0.822	2.8755e-44	Ductal Ser
TNFRSF12A	6.03929e-45	0.593717	0.538	0.341	1.18249e-40	Ductal Ser
GSN	1.20442e-44	0.58652	0.601	0.468	2.35825e-40	Ductal Ser
ERRFI11	4.60715e-44	0.520797	0.615	0.426	9.0208e-40	Ductal Ser
IFRD11	3.674e-39	0.543698	0.719	0.607	7.19369e-35	Ductal Ser
SGMS2	1.48856e-38	0.529617	0.533	0.36	2.9146e-34	Ductal Ser
BTG1	4.96042e-38	0.548764	0.795	0.786	9.7125e-34	Ductal Ser
C3	2.36555e-36	0.582649	0.518	0.351	4.63175e-32	Ductal Ser
CEBPB	4.41286e-35	0.51784	0.733	0.681	8.64037e-31	Ductal Ser
LOC1005131331	9.56008e-25	0.515723	0.674	0.579	1.87186e-20	Ductal Ser
BTG2	1.79891e-20	0.522622	0.795	0.701	3.52227e-16	Ductal Ser
MT2B1	9.7e-15	0.860999	0.526	0.408	1.89926e-10	Ductal Ser
JUN	2.54266e-14	0.647697	0.74	0.74	4.97852e-10	Ductal Ser
JUNB	8.23279e-13	0.635439	0.711	0.674	1.61198e-08	Ductal Ser
TXNIP	3.15202e-12	0.544421	0.721	0.762	6.17166e-08	Ductal Ser
DUSP1	1.02212e-08	0.505267	0.66	0.642	0.000200131	Ductal Ser
PAEP1	8.86472e-07	0.517815	0.369	0.3	0.0173571	Ductal Ser
FOS	0.00528497	0.541768	0.692	0.743	1	Ductal Ser
