# Supplementary material for: Cellular and molecular architecture of submucosal glands in wild-type and cystic fibrosis pigs
Source: Proc Natl Acad Sci U S A. 2022 Jan 19;119(4):e2119759119. doi: 10.1073/pnas.2119759119 (PMC8794846; doi:10.1073/pnas.2119759119)
Supplement: Supplementary File [file pnas.2119759119.sd06.xlsx]

## Sheet: Ductal vs acinar serous cells
Ductal vs. acinar serous signature
Differentially expressed genes, ranked by avg_logFC
Thresholds: Minimun FDR (p_val_adj): 0.05, Minimum avg_logFC: 0.5
gene	p_val	avg_logFC	pct.1	pct.2	p_val_adj
WFDC2	1.53151e-306	2.81813	0.991	0.87	0
LCN2	1.53151e-306	2.22843	0.924	0.209	0
SCGB3A1	3.08805e-175	2.14101	0.568	0.134	6.04641e-171
LOC102157763	1.03126e-112	1.767	0.724	0.38	2.0192e-108
KRT19	3.05159e-255	1.74653	0.912	0.468	5.97501e-251
CLU	3.07385e-226	1.69507	0.885	0.464	6.0186e-222
SLPI	3.86164e-113	1.67324	0.171	0.005	7.56108e-109
S100A6	3.40682e-135	1.6312	0.736	0.35	6.67054e-131
S100A2	1.01754e-181	1.62802	0.719	0.268	1.99235e-177
F3	7.98328e-149	1.53889	0.795	0.444	1.56313e-144
ADIRF	9.94978e-260	1.51775	0.589	0.078	1.94817e-255
TACSTD2	6.19959e-214	1.42365	0.843	0.431	1.21388e-209
THBS1	4.64808e-129	1.37837	0.693	0.339	9.10094e-125
PGLYRP1	4.19943e-198	1.36562	0.985	0.987	8.22249e-194
CXCL2	1.37198e-84	1.32676	0.48	0.169	2.68634e-80
CYR61	2.82141e-243	1.29398	0.566	0.083	5.52432e-239
MT2B	2.44151e-32	1.28669	0.526	0.337	4.78048e-28
KRT7	1.66291e-153	1.27839	0.807	0.507	3.25598e-149
CEBPD	3.87978e-106	1.27473	0.863	0.752	7.5966e-102
ARID5B	3.00125e-156	1.26074	0.716	0.32	5.87644e-152
ATF3	1.17282e-101	1.22128	0.823	0.511	2.29639e-97
ALDH1A3	7.72711e-173	1.20873	0.835	0.471	1.51297e-168
ANXA1	1.53151e-305	1.20345	0.518	0.034	2.99869e-301
CLDN4	3.41711e-129	1.16055	0.914	0.82	6.6907e-125
TPM1	4.20354e-129	1.15194	0.861	0.644	8.23053e-125
SAT1	2.29035e-126	1.02184	0.899	0.761	4.48451e-122
S100A10	1.04084e-174	1.00557	0.935	0.824	2.03796e-170
UBC	1.68442e-105	0.970956	0.917	0.8	3.29809e-101
LGALS3	2.08996e-250	0.966385	0.539	0.066	4.09214e-246
PPP1R15A	3.16736e-123	0.938439	0.758	0.416	6.2017e-119
SOX4	1.22163e-101	0.916409	0.879	0.741	2.39196e-97
METTL7A	8.27106e-132	0.897293	0.832	0.587	1.61947e-127
LMNA	4.67576e-112	0.871666	0.739	0.445	9.15514e-108
ANXA2	1.55848e-129	0.839807	0.934	0.873	3.0515e-125
FMO2	1.53151e-306	0.836007	0.48	0.022	0
KLF6	1.86024e-117	0.817605	0.666	0.311	3.64236e-113
KLF5	1.41821e-86	0.802116	0.793	0.661	2.77686e-82
LOC100519934	9.2298e-80	0.79923	0.822	0.668	1.8072e-75
S100A11	3.28389e-110	0.79762	0.878	0.723	6.42985e-106
NRIP1	1.78111e-82	0.796438	0.569	0.286	3.48741e-78
MUC5AC	1.21368e-75	0.789989	0.405	0.137	2.37639e-71
CD9	5.35142e-148	0.787898	0.988	0.961	1.04781e-143
UBB	4.0865e-140	0.784716	0.994	0.978	8.00136e-136
MAFF	5.97022e-107	0.781366	0.672	0.334	1.16897e-102
SLC16A11	2.37428e-113	0.777062	0.86	0.698	4.64884e-109
TSPAN33	1.95998e-113	0.775597	0.829	0.678	3.83765e-109
DDX5	3.39571e-104	0.775466	0.909	0.841	6.6488e-100
ACTG1	2.62657e-104	0.757385	0.973	0.972	5.14283e-100
LOC100513133	3.05363e-49	0.757232	0.674	0.51	5.97902e-45
TNFRSF12A	2.73424e-84	0.755159	0.538	0.251	5.35365e-80
CYP1B1	4.99679e-100	0.755055	0.414	0.109	9.78372e-96
CIRBP	1.336e-90	0.750627	0.846	0.691	2.61589e-86
MSLN	1.82801e-90	0.743024	0.595	0.291	3.57925e-86
PERP	3.29991e-99	0.74188	0.749	0.521	6.46122e-95
IFRD1	3.28954e-71	0.730595	0.719	0.528	6.44091e-67
RND3	1.7714e-98	0.727847	0.663	0.354	3.4684e-94
ZFP36L1	6.98024e-77	0.72436	0.878	0.784	1.36673e-72
FOSB	9.95106e-60	0.72405	0.701	0.446	1.94842e-55
SERTAD1	7.34052e-89	0.710655	0.718	0.458	1.43727e-84
ELF3	3.61137e-74	0.709873	0.808	0.657	7.07105e-70
GNG5	8.60452e-127	0.691698	0.914	0.844	1.68477e-122
PNRC1	5.5232e-64	0.69084	0.822	0.734	1.08144e-59
SCGN	1.71952e-198	0.688982	0.267	0.004	3.36682e-194
ERRFI1	1.86136e-79	0.684436	0.615	0.331	3.64454e-75
RHOB	1.22702e-56	0.681374	0.776	0.677	2.40251e-52
MCL1	1.99768e-79	0.678882	0.789	0.602	3.91145e-75
SGMS2	1.82265e-74	0.672961	0.533	0.266	3.56875e-70
DDAH2	3.71059e-96	0.66164	0.764	0.544	7.26533e-92
PAEP	2.68823e-13	0.661042	0.369	0.257	5.26355e-09
CTGF	1.05885e-120	0.660488	0.24	0.019	2.07322e-116
PABPC1	1.28145e-115	0.648026	0.979	0.965	2.50907e-111
CHIC2	1.5398e-78	0.647498	0.733	0.554	3.01493e-74
TAGLN	1.49529e-121	0.64746	0.181	0.005	2.92777e-117
HNRNPDL	5.06425e-98	0.647274	0.929	0.874	9.91581e-94
RNASE4	6.15109e-86	0.6463	0.773	0.552	1.20438e-81
BTG2	1.52095e-31	0.642308	0.795	0.648	2.97803e-27
JUN	3.50422e-15	0.640482	0.74	0.719	6.86126e-11
C3	6.30675e-45	0.640394	0.518	0.317	1.23486e-40
KRT23	3.56231e-41	0.640095	0.589	0.442	6.97501e-37
BTG1	1.3022e-50	0.636537	0.795	0.748	2.5497e-46
TPM4	3.43489e-39	0.634798	0.752	0.728	6.72552e-35
CNN3	1.08453e-86	0.631919	0.684	0.44	2.1235e-82
DSTN	1.14946e-83	0.627625	0.891	0.854	2.25064e-79
EZR	5.47509e-76	0.627127	0.802	0.713	1.07202e-71
ACTB	1.48758e-28	0.626122	0.653	0.488	2.91269e-24
JUND	8.9187e-66	0.615844	0.829	0.681	1.74628e-61
AHNAK	1.49392e-79	0.610942	0.548	0.246	2.92509e-75
TIMP3	1.71439e-90	0.607365	0.485	0.182	3.35677e-86
MAML2	9.68615e-92	0.606551	0.644	0.349	1.89655e-87
CCSER2	1.44328e-69	0.60271	0.557	0.312	2.82594e-65
NFIB	7.71909e-80	0.599174	0.872	0.827	1.5114e-75
HSP90AB1	3.87868e-105	0.597979	0.97	0.948	7.59446e-101
ARRDC3	3.08155e-68	0.596525	0.716	0.519	6.03367e-64
LOC100521680	2.44005e-96	0.594183	0.965	0.943	4.77762e-92
GSN	3.40603e-44	0.588924	0.601	0.463	6.669e-40
PRNP	2.89177e-37	0.588556	0.498	0.327	5.66209e-33
EMP1	4.32313e-196	0.588085	0.375	0.031	8.46469e-192
ETS2	1.6413e-67	0.582443	0.621	0.401	3.21367e-63
PTMA	3.64054e-122	0.582086	0.991	0.979	7.12817e-118
JUNB	1.22367e-10	0.581407	0.711	0.67	2.39594e-06
CEBPB	2.35217e-45	0.581299	0.733	0.639	4.60555e-41
IRS2	1.95051e-74	0.577036	0.606	0.342	3.8191e-70
CFI	2.68393e-53	0.575782	0.73	0.601	5.25513e-49
RNF130	4.93121e-79	0.57297	0.863	0.823	9.65531e-75
NACA	2.10661e-137	0.570775	1	0.994	4.12474e-133
CALM2	3.44875e-108	0.570366	0.986	0.976	6.75265e-104
PEBP1	5.34883e-87	0.566201	0.921	0.888	1.0473e-82
JMJD1C	5.11496e-62	0.562915	0.598	0.378	1.00151e-57
ALDOA	6.81815e-83	0.562455	0.959	0.951	1.33499e-78
CTNNB1	5.60433e-61	0.558496	0.736	0.624	1.09733e-56
PHLDA2	1.47795e-27	0.556707	0.733	0.685	2.89383e-23
TMSB10	5.19462e-61	0.55479	0.918	0.903	1.01711e-56
CYCS	7.93348e-42	0.554456	0.863	0.845	1.55337e-37
EIF1	9.3513e-123	0.550285	0.979	0.972	1.83098e-118
TIPARP	3.74534e-61	0.542698	0.577	0.331	7.33337e-57
NFIL3	1.50529e-49	0.541452	0.591	0.374	2.94735e-45
CXADR	3.39049e-71	0.540421	0.704	0.52	6.63859e-67
S100A14	3.62532e-87	0.539596	0.958	0.946	7.09838e-83
TGIF1	3.12208e-62	0.539354	0.687	0.495	6.11303e-58
PDK4	9.43897e-13	0.536358	0.316	0.224	1.84815e-08
PDZK1IP1.1	2.15338e-80	0.531957	0.582	0.295	4.21631e-76
ARF6	2.7551e-55	0.527852	0.823	0.813	5.39449e-51
FAM177A1	8.97456e-67	0.526331	0.523	0.274	1.75722e-62
FTL	1.01767e-93	0.52579	0.98	0.971	1.99259e-89
TSTD1	1.53222e-75	0.524675	0.866	0.807	3.00008e-71
TPT1	1.37317e-178	0.520708	1	0.997	2.68867e-174
TM4SF1	5.60647e-33	0.51817	0.535	0.398	1.09775e-28
HNRNPA0	7.77697e-58	0.517247	0.705	0.561	1.52273e-53
CTSV	1.14262e-66	0.516745	0.896	0.833	2.23724e-62
EIF4A2	8.81356e-62	0.516717	0.929	0.916	1.7257e-57
MARCKSL1	1.58283e-49	0.516034	0.773	0.697	3.09917e-45
HNRNPF	4.33375e-68	0.514895	0.867	0.826	8.48548e-64
CCNI	1.24504e-63	0.514275	0.834	0.769	2.43778e-59
AMOTL2	5.53137e-113	0.512266	0.458	0.126	1.08304e-108
GABRP	3.80533e-41	0.505609	0.47	0.271	7.45083e-37
CFL1	4.77916e-69	0.503515	0.944	0.939	9.3576e-65
DMBT1	2.00006e-70	-0.529508	0.941	0.996	3.91611e-66
FKBP11	9.68076e-88	-0.560448	0.778	0.969	1.89549e-83
SEC11C	1.86071e-105	-0.600647	0.814	0.974	3.64326e-101
ATP2A3	9.32177e-102	-0.617451	0.431	0.824	1.8252e-97
ETV1	7.98755e-129	-0.620655	0.338	0.818	1.56396e-124
RN5-8S	6.05412e-46	-0.675649	0.465	0.743	1.1854e-41
RN18S	1.83836e-32	-0.718602	0.763	0.868	3.5995e-28
TFF3	1.1508e-84	-0.727723	0.781	0.971	2.25327e-80
BPIFA1	8.03011e-189	-0.807399	0.94	0.997	1.5723e-184
PAM	6.86952e-157	-0.811265	0.473	0.896	1.34505e-152
LOC102158335	2.50301e-56	-0.819892	0.491	0.777	4.90089e-52
OLFM4	2.48043e-57	-0.871128	0.403	0.72	4.85668e-53
TAC4	6.26801e-151	-0.900623	0.589	0.933	1.22728e-146
A2M	7.38053e-96	-1.05915	0.32	0.72	1.44511e-91
CLDN10	2.94568e-216	-1.15521	0.563	0.952	5.76763e-212
AQP5	4.66923e-193	-1.17954	0.704	0.98	9.14235e-189
PIGR	5.93308e-232	-1.31143	0.779	0.985	1.1617e-227
ZG16B	2.38472e-15	-1.50312	0.104	0.239	4.66927e-11
BPIFB5	4.1788e-78	-1.759	0.184	0.559	8.18209e-74
BPIFB1	4.84852e-168	-2.00006	0.601	0.944	9.4934e-164
OBP2B	4.54348e-240	-2.35937	0.334	0.939	8.89613e-236
