# Supplementary material for: Cellular and molecular architecture of submucosal glands in wild-type and cystic fibrosis pigs
Source: Proc Natl Acad Sci U S A. 2022 Jan 19;119(4):e2119759119. doi: 10.1073/pnas.2119759119 (PMC8794846; doi:10.1073/pnas.2119759119)
Supplement: Supplementary File [file pnas.2119759119.sd07.xlsx]

## Sheet: Sheet1
Pigs used for SMG scRNA-seq
Sample ID	Pig ID	Tissue	Gender	Genotype	Analysis ID
WT1	3748	SMG	F	Wild-type	WT1
WT2	3753	SMG	F	Wild-type	WT2
WT3	3757	SMG	M	Wild-type	WT3
WT4	3761	SMG	M	Wild-type	WT4
CF1	3765	SMG	F	CFTR-/-	CF1
CF2	3756	SMG	M	CFTR-/-	CF2
CF3	3784	SMG	F	CFTR-/-	CF3
CF4	3782	SMG	F	CFTR-/-	CF4
