# Supplementary material for: Cellular and molecular architecture of submucosal glands in wild-type and cystic fibrosis pigs
Source: Proc Natl Acad Sci U S A. 2022 Jan 19;119(4):e2119759119. doi: 10.1073/pnas.2119759119 (PMC8794846; doi:10.1073/pnas.2119759119)
Supplement: Supplementary File [file pnas.2119759119.sd08.xlsx]

## Sheet: antibody list
Primary antibody information
Name	cat #	Ventor	Dilution	Species	Section type	IHC or IF	Note
Anti-PLUNC	MAB1897	R & D systems	1-200	pig	FFPE & whole & Fresh cryosection	IF
Anti-MUC5B	HPA008246	Sigma-Aldrich	1-200	Human, pig	Cryosection & FFPE	IF
Anti-MUCAC	ab3649	Abcam	1-500	Human, pig	Cryosection & FFPE	IF
Anti-EPCAM	50-108-70	Thermo Fisher	1-100	pig	Live tissue	IF
Anti-EPCAM	LS‑C700352	LSBio	1-100	pig	Cryosection & whole tissue	IF
Anti-E-cadherin	# 3195	Cell Signaling	1-100	Human, pig	Cryosection & whole tissue	IF
Anti-α-Smooth Muscle Actin	A2547	Sigma-Aldrich	1-100	pig	Cryosection	IF
Anti-acetyl a tubulin	5335s	Cell Signaling	1-500	pig	FFPE	IHC
Anti-KRT5	905501	BioLegend	1-500	pig	Cryosection	IF
Anti-FOXJ1	HPA005714	Sigma-Aldrich	1-100	Human, pig	Cryosection & FFPE	IF
Anti-KRT4	PA5-29822	Thermo Fisher	1-200	Pig	Cryosection	IF
Anti-AQP3	LS-C353898	LSBio	1-200	Human, pig	FFPE	IF & IHC
Anti-BSND	ab196017	Abcam	1-500	Pig	Cryosection	IF	We noticed that high concentration of BSND antibody causes non-specific staining in PNECs. Best practice for BSND-related staining is that combining BSND with INSM1 to label both ionocyte and PNECs at the same time. Ionocytes will be only labeled with BSND, not INSM1.
Anti-INSM1	sc-271408	SANTA CRUZ	1-200	Human, pig	Cryosection & FFPE	IF & IHC
Wheat Germ Agglutinin	RL-1022	VECTOR	1:2000- 1:5000	pig	Cryosection & whole tissue	IF
Secondary antibody information
Thermo Fisher		Alexa Fluor 488	Alexa Fluor 568	Alexa Fluor 647
Goat anti-rabbit IgG antibody conjugate		1:500 ~ 1:1000	1:500 ~ 1:1000	1:500 ~ 1:1000
Goat anti-mouse IgG antibody conjugate		1:500 ~ 1:1000	1:500 ~ 1:1000	1:500 ~ 1:1000

## Sheet: smFISH probes
Pig Gene	mRNA sequences targeted by paired probes
DMBT1	GGTCATTCCAGATTGGTGGTACACAACGACTCCTTCCCAA
OBP2B	ACGGCAAGCGCGTGGTGTACATCTTACCGTCCAAGGTG
	GTGGCAAGAGCCAAAGGGCTAAACCCGGACATCGTCAGGC
	CCCCCCTCCTGGTTCCACATAAAGAGCTTCAGCACCCCCA
MUC5B	CTACGATGGGGACGGAACCTACTATGATGTTGGCACGAGG
	CGAGGGCAGGACTTACGCCTACGGGGATGTCGTCTACAAC
MUC19	CTCTTGTCGGTTCACTCCCTAACAATGGATTTCGTGCTCA
	GATGCTGATAGTTTAGAATTAGACGTCGTCCCAGCAGGTG
	GTTCTTCTGGACCATTCAGTACTCCAGAAAAAGGATCCCA
ACTA2	CGTCCATTGTGGGACGTCCTAGACATCAGGGGGTGATGGT
	CACCACTCTTTCTACAATGAGCTTCGTGTTGCCCCAGAAG
	GATCATTGCCCCTCCTGAGCGCAAATACTCCGTCTGGA
KRT5	TTCAGCACCTCCAGACCACTAGCGCCTGGTACTCTTGCTC
	CGCCAATCGAGTGTGTCCTTACGCACCGGGGGCAGCCGTA
	AGAGGATCTCCATCAGCGCTAGCGGTGGTGGCTTCAGGAA
PCP4	ATCCCGGAGCTGCCGTTACAACATCATGAGTGAGCGA
	CCATCATCTGTCAAAAAATTAAAAAAAGCAACACCCTTGA
	GCATGTACAGAGACCGTGCTATTTATACCCTGGTAGGAAG
LYZ	AAAGTCTGGCATGGACGGCTATAGGGGAGTCAGCCTGGCG
	TCAAATTAATAGCCGCTACTGGTGTAATGATGGCAAG
	GAACAAAGATGTCTCGCAGTACATTCGGGGTTGCAAACTG
LTF	CGCAGATGGAAATGCGTATCCCAACCTGTGTCAGCTG
	TTGTTCCTCCCAGGAACCGTATTTTGGCTATTCCGGTGCC
	AGCTACTCTGCCCAGACAATACTCGAAAGCCAGTGGAAGC
BPIFB2	TTGATTGCCGGTTTTGGAATACGCTTGTCGGCAGCCG
	GGAGTCCCAGGTTCGCTACTCCATGATCAACGCACCC
	TTTCCTTGGATGTCAACGCTATTCTCTTCCTGCTGGGCAG
AQP5	GTCTTCTACGTGGTGGCCCAGCTGGTGGGCGCCATTG
	CCGTCGTGAAGGGCACCTATGAGTCCGAGGAGGATTGG
	CTCAGCCCCTGAACCGCAGGGGGAAGAAGGAAAACAGA
SCGB3A1	GCGAGGACAGGGTATATGAAGCTCACAAGCCCAGGCTCT
	AAAGGCTTCAATCCCCTGAAGTTCATGCTCGCCAGCCTG
	ACACAATGCTGCCACCTGCAGGCTGGGTACCTGCTGCC
LCN2	AGGAAGAGCAAGGCCGGTTTAAGATGTACACCACCACCTA
	GTGTCTACTAACTATAGCCAGTTCGCCATAGTATTCTTCA
WFDC2	TGGAGGTGGACATGAACTGTACGCAGGAGTGCCTCTCGGA
	CCGCAATGGTTGCGGGAAGGTGTCCTGCGTCACACCTG
MUC5AC	CAGCTCCGTCCACCTCTTCTACCCCGGCGAGTCCTGGTCA
	AACCGCTGCGTGACACACGAGTGTGAGAAGCACCAGGAGG
	CGGGGACACCGCCTCCATGTACTCCCCGGAGGCCAACGCC
	AGCTACACCGAGGTAGAGAAGTGTGGCTGCGTGGGCCA
KRT4	AGGGCTTTAGCTGTGGCTCAGCCATCGTAGGTGGGGGCAA
	GATACCTTGACCAATGACAAGGGATACCTGCAGTCTGAGC
	GACCAAGAGGTCCCAGCGATAGAGGAGACGACGTCCCTGC
S100A9	ATGGCGGACCAAATGTCGCAGATGGAATGCAGCATAGAAA
	CTGACGGTAGCTTCTCACGAGGAGATGCACAAGACCGCCC
AQP3	GCTGCGGGGAGATGCTCCATATCCGCTACCGGCTGCTTCG
	CTGGATCAAGCTGCCCGTCTATACCCTGGCTCAGACTCTG
	CATCGCCGGTGTCTTCGTGTACCAGCTCATGATCGGCTGC
	AATGTGAAGCTGTCCCAAGTAAAGCACAAGGAGTAGATGC
KRT14	AGTCCTTCGCACCAAGAACTAAGGCCGCTCTGCACAGCTC
	CCCCACCTCGAGCACTTCATACCTGAGTCCAGTTTCACCC
CFTR	CGCTCCATTGCGATTTACCTAGGCGTAGGCTTATGTCT
	GAGTCTTTAAGTTTATTGATATGCCGGCAGAAGGAGATCA
	GAGGAGAACAAAGTGCGGCAGTATGATTCCATCCAGAGGC
	GAAGATTCTGGCGAGCCTTTAGAGAGAAGGCTGTCCTTAG
	AGCCTTTGGACGTCAGCCTTACTTTGAAACTTTGTTCCAC
TMEM16A	GATGAGGGTCAACGAGAAGTACTCGACACTCCCGGCCGAG
	GCCGTGGTCGGAACACAAGTATGACATCTCCAAGGACTTC
	CGAGTGCAAGCACGGCCTGTACTTCAGGGACGGCCGGC
	GGTGGACTACATCCTGGTGTACCATCACAAGAGGGCCTCG
	AACCCGGAGCACAATCGTGTACGAGATTCTGAAGAGGACG
	CCTGCTGGCCAATGGCGTTTACTCGGCGGCCTACCCGCT
SLC12A2 (NKCC)	CCGAGAGGCAGTGGTCACATACACTGCGGAAAGTAAAGGA
	TGGATCAAGGGCGTACTAGTACGTTGTATGTTAAACATTT
	AAATCAATGATATCCGAATTATTGGAGCCATTACGGTGGT
	GCTATTGCTGATTTCGTCATAGGAACATTTATCCCCTTGG
	CTCAGTCAGCTATACCGAAAGGAACACTCCTAGCCATTTT
SLC4A7	GTGTTCACGTCCCATTCAGTAGAGAGAGCCGCCGGCGTCA
	ATGGAACAGTCATGCTGGATATGAGAGCAAGCACTCTAGA
	TTTCTCCTGCCAGTGATGATATTCCCACAGTAGTAATTCA
	ATGTTGACATAACTTCAGGTATGTTGGCCTCTCCACAGTC
	ACAAGGTTTTTGTTTCTGTTACTGGGTCCAGCAGGCAAGG
	CCAGCCTGGGTGAGACCACTAAAGAGGCCGCCCACCATGC
SCNN1B	TCAAAACCTCTACAGCAACTACGGTGACTACAACACCACC
	CCCGGATTATGGCAACTGTTACATCTTCAACTGGGGCATG
	AGACTGGGCCTATTGCTACTCAGACCTGCGCATGAGC
	TGCAAAATAGCCATGAAACTATGCAGCCACAACGGGACCA
	TACCCGCTGCCCCCCGGGGAGAAATACTGCAACAGCCAGG
FOXJ1	CAGCGTGGGTGCCTTCTTGTAAGCAGGCAGGCCCGCCC
	CTCCCCAGCCTCCCGTACATACAGTGTTTTATTGACCCAC
	AGGTACAACAAATGCTAATTAGATGACTGCAAATTAACCC
	AGAGGCGGGGTCAAAGGTGTAAACCCCTAACCTTTGAGCC
TMEM212	TCTGGGATGGAGCCTTGGCTATCACAACTGGTGTACTCCT
	GGGGATTGCAGGGACCAATTACCTTGGTTATGCAGTTGCC
	AAATTCCCATCAGTTTGTGTAGACCCACCACACTATGAAG
	CATCTGACACTTCAAGCCTTAGACTTGTGCCTGAGCTCTG
BPIFA1 (PLUNC)	TAGAACTCTTAGCTGTGAAAGACGAACAGGGGAAGAGCCA
	GCATCACTGGAGTCTTGGATAATGTCCTTCCTGGGCTGGT
	CATTCCATCGTCGACGCGCTAATCCAAGGGCAGGAATTTG

## Sheet: qPCR primers
Gene name	Forward	Reverse
EPCAM	TGTTTGGAGCGAGTGAGGAC	CCTCCTTGAGTGCATTCTGC
CFTR	TCATGCCGGGCACCATTAAA	CGCTTTGATGACACTCCTGTATCTA
OBP2B	CCCAGCAAAGTGAAACCTGC	GGAACTCCTTCCACGTCCTG
DMBT1	AGCCCATACTACGTGGACCT	GCTCCGGATGAGGTCGTAAG
BPIFA1	ACGATCCCTCTCCTGAACGA	TGAGGACCAGACTCAGAGGG
MUC5B	TCACCCACATCGTCCTCAAG	CACGTCTGGTTGGCGTACTT
AQP5	GAGCAGGCATCCTGTATGGG	GCCAGCTGGAAGGTCAGAAT
BPIFB2	TGGACACCGTGTTTGAGAGG	CCACGACGTAGCCCTCATAG
MUC19	GGAATGCAGCTGGCGTTATG	CACTGTCTGGGCACTTAGCA
DNAJB1	CAGCCAGGATTACCCTTCGG	TAATGAGGTCCCCGCGTTTC
HSPA6	ACTCCCTGGAGGCCTATGTT	CTCTTTCTCCGCCAACTGGT
LTF	TTTTGGCTATTCCGGTGCCT	CAAGGTGGCACTCCCTGAAT
SAA3	GCTTCCTGATCCTGGGTGTC	TCCGAGTAGGCTCTCCACAT
ZG16B	AGGTCTTGTGGGCCTAATCA	TAGCCTGTAGGTGCCGTAGA
RPS2	ATTTTCAAACGACGCCGACC	TACTGCGGCGCTGCTATAAA
RPL13	CTGAAGCCCCACTTCCACAA	CTTGCGCCTGCGGATCTTG
SLC25A3	CAAAGGATGGGCTCCGACTT	TACAGTGATGTGCGCCAGAG
